# Supplementary material for: Transmembrane transport process and endoplasmic reticulum function facilitate the role of gene cel1b in cellulase production of Trichoderma reesei
Source: Microb Cell Fact. 2022 May 19;21:90. doi: 10.1186/s12934-022-01809-1 (PMC9118834; doi:10.1186/s12934-022-01809-1)
Supplement: Supplementary file 2 — Additional file 2: Table S1. Total DEGs in T. reesei OEcel1B as compared to RUT-C30. [file 12934_2022_1809_MOESM2_ESM.xlsx]

## Sheet: R1bvsC30_deg_all
gene_name	OEcel1B FPKM	C30 FPKM	log2FoldChange	pvalue	gene_description
M419DRAFT_109243	10713.6	150292	-3.8102	0	general substrate transporter && P07921.1 RecName: Full=Lactose permease && PF00083:Sugar (and other) transporter
M419DRAFT_121449	20.6067	63577.4	-11.5847	0	hypothetical protein && P19355.2 RecName: Full=Exoglucanase 1; AltName: Full=1,4-beta-cellobiohydrolase; AltName: Full=Exocellobiohydrolase; AltName: Full=Exoglucanase I; Flags: Precursor && PF00734:Fungal cellulose binding domain
M419DRAFT_137795	599.939	41531.2	-6.11221	0	putative MFS transporter && - && PF07690:Major Facilitator Superfamily
M419DRAFT_139633	76.0238	51361.8	-9.39719	0	endoglucanase-4 && O14405.1 RecName: Full=Endoglucanase-4; AltName: Full=Cellulase IV; AltName: Full=Cellulase-61A; Short=Cel61A; AltName: Full=Endo-1,4-beta-glucanase IV; Short=EGIV; AltName: Full=Endoglucanase IV; AltName: Full=Endoglucanase-61A; Flags: Precursor && PF00734:Fungal cellulose binding domain|PF03443:Glycosyl hydrolase family 61
M419DRAFT_34569	959.605	19688.2	-4.35898	0	hypothetical protein && P79073.1 RecName: Full=Hydrophobin-2; AltName: Full=Hydrophobin II; Short=HFBII; Flags: Precursor && PF06766:Fungal hydrophobin
M419DRAFT_111943	312.035	20266.8	-6.02058	0	Xyloglucanase && Q7Z9M8.1 RecName: Full=Xyloglucanase; Short=XG; AltName: Full=Cel74a; Flags: Precursor && PF00734:Fungal cellulose binding domain
M419DRAFT_139631	22.9396	15524.8	-9.40431	0	acetyl xylan esterase && Q99034.1 RecName: Full=Acetylxylan esterase; Flags: Precursor && PF00734:Fungal cellulose binding domain|PF01083:Cutinase
M419DRAFT_102957	350.088	18235.7	-5.70153	0	hypothetical protein && - && PF10528:GLEYA domain
M419DRAFT_136547	33.5179	13575	-8.66319	0	beta-D-glucoside glucohydrolase I && G4NI45.1 RecName: Full=Beta-glucosidase cel3A; AltName: Full=Beta-D-glucoside glucohydrolase cel3A; AltName: Full=Cellobiase cel3A; AltName: Full=Gentiobiase cel3A; Flags: Precursor && PF00933:Glycosyl hydrolase family 3 N terminal domain|PF01915:Glycosyl hydrolase family 3 C-terminal domain|PF14310:Fibronectin type III-like domain
M419DRAFT_136770	108.893	10468.7	-6.5838	0	acetyl esterase && A7J2C6.1 RecName: Full=Acetylesterase; AltName: Full=Carbohydrate esterase family 16 protein; Flags: Precursor && PF00657:GDSL-like Lipase/Acylhydrolase
M419DRAFT_90847	171.05	8657.41	-5.65985	0	glycoside hydrolase && - && PF02055:O-Glycosyl hydrolase family 30
M419DRAFT_93769	150.993	10487.6	-6.11729	0	hypothetical protein && - && -
M419DRAFT_90302	276.847	5897.76	-4.41153	0	alpha-glucuronidase && Q99024.1 RecName: Full=Alpha-glucuronidase; AltName: Full=Alpha-glucosiduronase; AltName: Full=GLRI; Flags: Precursor && PF07477:Glycosyl hydrolase family 67 C-terminus|PF07488:Glycosyl hydrolase family 67 middle domain|PF03648:Glycosyl hydrolase family 67 N-terminus
M419DRAFT_124152	147.453	5809.17	-5.30129	0	cellulose signaling related protein OOC1 && - && -
M419DRAFT_96157	175.325	5060.28	-4.85096	0	hypothetical protein && - && -
M419DRAFT_125562	454.656	6428.95	-3.82208	5.52278e-302	hypothetical protein && - && -
M419DRAFT_127115	5540.06	42285.8	-2.93216	6.67144e-295	beta-glucosidase && Q25BW4.1 RecName: Full=Beta-glucosidase 1B; AltName: Full=Cellobiase 1B && PF00232:Glycosyl hydrolase family 1
M419DRAFT_125268	956.519	9477.87	-3.30845	4.09878e-293	hypothetical protein && A1DFA8.1 RecName: Full=Probable beta-glucosidase I; AltName: Full=Beta-D-glucoside glucohydrolase I; AltName: Full=Cellobiase I; AltName: Full=Gentiobiase I && PF01915:Glycosyl hydrolase family 3 C-terminal domain|PF00933:Glycosyl hydrolase family 3 N terminal domain|PF14310:Fibronectin type III-like domain|PF07691:PA14 domain
M419DRAFT_104220	74.5725	34762.4	-8.86256	1.65597e-288	swollenin && Q8NJ73.1 RecName: Full=Endo-1,4-beta-xylanase 6; Short=Xylanase 6; AltName: Full=1,4-beta-D-xylan xylanohydrolase 6; Flags: Precursor >G4MPQ7.1 RecName: Full=Endo-1,4-beta-xylanase 6; Short=Xylanase 6; AltName: Full=1,4-beta-D-xylan xylanohydrolase 6; Flags: Precursor && PF00734:Fungal cellulose binding domain|PF01357:Pollen allergen
M419DRAFT_112810	310.153	4894.19	-3.97905	1.14014e-251	NAD(P)-binding protein && Q6PUF3.1 RecName: Full=Hydroxysteroid 11-beta-dehydrogenase 1-like protein; AltName: Full=11-beta-hydroxysteroid dehydrogenase type 3; Short=11-DH3; Short=11-beta-HSD3; Flags: Precursor && PF00106:short chain dehydrogenase
M419DRAFT_134325	1888.65	14341.2	-2.92463	7.05125e-251	hypothetical protein && - && -
M419DRAFT_131184	74.3005	2788.78	-5.22787	1.36223e-245	hypothetical protein && - && -
M419DRAFT_94809	1661.8	11667.8	-2.8117	1.32064e-243	NAD(P)H-dependent D-xylose reductase xyl1 && Q876L8.1 RecName: Full=NAD(P)H-dependent D-xylose reductase xyl1; Short=XR && PF00248:Aldo/keto reductase family
M419DRAFT_113236	704.533	6119.41	-3.11865	8.00194e-238	hypothetical protein && - && -
M419DRAFT_69330	519.27	7975.51	-3.93988	1.57495e-219	MFS general substrate transporter && - && PF07690:Major Facilitator Superfamily
M419DRAFT_26839	220.005	3562.38	-4.01616	1.11299e-218	hypothetical protein && - && -
M419DRAFT_125575	7.93375	14316.9	-10.8181	1.13634e-208	hypothetical protein && G0RV93.1 RecName: Full=4-O-methyl-glucuronoyl methylesterase; AltName: Full=Glucuronoyl esterase; Short=GE; Flags: Precursor && PF00734:Fungal cellulose binding domain
M419DRAFT_12998	25.4849	2619.42	-6.6799	1.02236e-198	hypothetical protein && - && -
M419DRAFT_130968	698.964	5860.24	-3.06826	2.08416e-196	hypothetical protein && - && PF11899:Protein of unknown function (DUF3419)|PF13489:Methyltransferase domain
M419DRAFT_138931	1380.2	8449.18	-2.61374	6.02059e-190	hypothetical protein && P39692.2 RecName: Full=Sulfite reductase [NADPH] flavoprotein component && PF01558:Pyruvate ferredoxin/flavodoxin oxidoreductase|PF00667:FAD binding domain|PF00175:Oxidoreductase NAD-binding domain
M419DRAFT_75795	157.105	2364.91	-3.91146	8.20264e-187	NAD(P)-binding protein && Q6RVV4.1 RecName: Full=Short-chain dehydrogenase TIC 32, chloroplastic; AltName: Full=Translocon at the inner envelope membrane of chloroplasts 32; Short=PsTIC32 && PF00106:short chain dehydrogenase
M419DRAFT_95954	676.049	5900.49	-3.1249	6.93598e-182	hypothetical protein && - && PF10342:Ser-Thr-rich glycosyl-phosphatidyl-inositol-anchored membrane family
M419DRAFT_68976	2737.71	14736.7	-2.42851	3.3002e-181	hypothetical protein && - && PF07081:Protein of unknown function (DUF1349)
M419DRAFT_115921	1500.86	8878.5	-2.56428	3.60427e-178	Cerato-platanin && O74238.1 RecName: Full=Protein SnodProt1; Flags: Precursor && PF07249:Cerato-platanin
M419DRAFT_138519	1142.83	11693	-3.3544	4.61672e-174	general substrate transporter && A2QQV6.1 RecName: Full=Probable quinate permease; AltName: Full=Quinate transporter && PF00083:Sugar (and other) transporter
M419DRAFT_124931	268.066	47691.2	-7.47444	6.84434e-173	endoxylanase II && P36217.2 RecName: Full=Endo-1,4-beta-xylanase 2; Short=EX 2; Short=Xylanase 2; AltName: Full=1,4-beta-D-xylan xylanohydrolase 2; AltName: Full=Alkaline endo-beta-1,4-xylanase; Flags: Precursor >G0RUP7.1 RecName: Full=Endo-1,4-beta-xylanase 2; Short=Xylanase 2; AltName: Full=1,4-beta-D-xylan xylanohydrolase 2; AltName: Full=Alkaline endo-beta-1,4-xylanase; Flags: Precursor && PF…
M419DRAFT_26904	22206.7	4701.12	2.24005	4.26601e-172	putative peptide transporter && Q9P380.1 RecName: Full=Probable peptide transporter ptr2; AltName: Full=Peptide permease ptr2 && PF00854:POT family
M419DRAFT_104564	123.547	2095.81	-4.08253	1.16942e-170	acid protease && P11838.2 RecName: Full=Endothiapepsin; AltName: Full=Aspartate protease; Flags: Precursor && PF00026:Eukaryotic aspartyl protease
M419DRAFT_93498	7.46321	8055.25	-10.071	1.58366e-170	cellulosome enzyme && - && PF14587:O-Glycosyl hydrolase family 30
M419DRAFT_75545	419.838	4367.22	-3.37996	1.50086e-165	hypothetical protein && W7MWX7.1 RecName: Full=Esterase FUS5; AltName: Full=Fusarin biosynthesis protein 5 && PF03959:Serine hydrolase (FSH1)
M419DRAFT_95463	26.5848	2129.12	-6.32951	1.63932e-165	hypothetical protein && B8N7S7.1 RecName: Full=Probable endo-1,3(4)-beta-glucanase AFLA_105200; AltName: Full=Mixed-linked glucanase AFLA_105200; Flags: Precursor && PF01822:WSC domain
M419DRAFT_122377	4.83848	21891.2	-12.1413	2.26192e-164	beta-mannase && Q00012.1 RecName: Full=Mannan endo-1,4-beta-mannosidase A; AltName: Full=Endo-beta-1,4-mannanase A; Flags: Precursor && PF00734:Fungal cellulose binding domain|PF00150:Cellulase (glycosyl hydrolase family 5)
M419DRAFT_75584	755.338	4826.43	-2.67542	2.50043e-162	hypothetical protein && N4WHE3.1 RecName: Full=Reducing polyketide synthase PKS1; AltName: Full=T-toxin biosynthesis protein PKS1 && PF02801:Beta-ketoacyl synthase, C-terminal domain|PF16197:Ketoacyl-synthetase C-terminal extension|PF00109:Beta-ketoacyl synthase, N-terminal domain|PF08659:KR domain|PF14765:Polyketide synthase dehydratase|PF08240:Alcohol dehydrogenase GroES-like domain|PF00698:Acy…
M419DRAFT_23616	4.34808	24060.7	-12.4154	3.09134e-157	xylanase III && G0RA32.1 RecName: Full=Endo-1,4-beta-xylanase 3; Short=Xylanase 3; AltName: Full=1,4-beta-D-xylan xylanohydrolase 3; Flags: Precursor >A0A024SIB3.1 RecName: Full=Endo-1,4-beta-xylanase 3; Short=Xylanase 3; AltName: Full=1,4-beta-D-xylan xylanohydrolase 3; Flags: Precursor && PF00331:Glycosyl hydrolase family 10
M419DRAFT_71638	249.719	2594.82	-3.3764	1.32974e-153	glycoside hydrolase && Q9P4V4.1 RecName: Full=Alpha-galactosidase; AltName: Full=Alpha-D-galactoside galactohydrolase; AltName: Full=MELr; AltName: Full=Melibiase; Flags: Precursor && PF16499:Alpha galactosidase A
M419DRAFT_6520	3775.94	525.88	2.84302	2.95508e-152	hypothetical protein && - && PF00172:Fungal Zn(2)-Cys(6) binuclear cluster domain
M419DRAFT_24672	1000.35	5752.28	-2.52391	3.28909e-149	putative aldose-1-epimerase && P04397.2 RecName: Full=Bifunctional protein GAL10; Includes: RecName: Full=UDP-glucose 4-epimerase; AltName: Full=Galactowaldenase; Includes: RecName: Full=Aldose 1-epimerase; AltName: Full=Galactose mutarotase && PF01263:Aldose 1-epimerase
M419DRAFT_98788	3634.04	15728	-2.11373	1.38435e-146	xylanase regulator 1 && G4MZJ4.1 RecName: Full=Xylanolytic transcriptional activator xlnR homolog; AltName: Full=Xylanase regulator 1 homolog && PF00172:Fungal Zn(2)-Cys(6) binuclear cluster domain|PF04082:Fungal specific transcription factor domain
M419DRAFT_124438	3.52611	35966.7	-13.317	2.82904e-146	endo-beta-1%2C4-glucanase && P22669.1 RecName: Full=Endoglucanase-1; AltName: Full=Cellulase; AltName: Full=Endo-1,4-beta-glucanase; AltName: Full=Endoglucanase I; AltName: Full=FI-CMCase; Flags: Precursor && PF01670:Glycosyl hydrolase family 12
M419DRAFT_124397	990.029	5491.61	-2.4719	8.43398e-146	glycosyltransferase sugar-binding region DXD domain-containing protein-containing protein && Q9UTR6.2 RecName: Full=Initiation-specific alpha-1,6-mannosyltransferase && PF04488:Glycosyltransferase sugar-binding region containing DXD motif
M419DRAFT_111165	467.607	3553.64	-2.92619	2.08941e-145	hypothetical protein && - && -
M419DRAFT_72252	279.172	2448.25	-3.13335	2.8971e-144	arabinofuranosidase B && A1CGD1.1 RecName: Full=Probable alpha-L-arabinofuranosidase B; Short=ABF B; Short=Arabinosidase B; Flags: Precursor && PF09206:Alpha-L-arabinofuranosidase B, catalytic|PF05270:Alpha-L-arabinofuranosidase B (ABFB) domain
M419DRAFT_95607	4526.69	748.632	2.59705	1.08094e-143	acetyl-CoA acetyltransferase && Q6L8K7.1 RecName: Full=Acetyl-CoA acetyltransferase; AltName: Full=Peroxisomal acetoacetyl-CoA thiolase; Short=Thiolase && PF00108:Thiolase, N-terminal domain|PF02803:Thiolase, C-terminal domain
M419DRAFT_6191	3788.23	445.493	3.0875	2.69656e-143	hypothetical protein && - && -
M419DRAFT_26906	377.183	3708.71	-3.29643	2.18077e-142	putative MFS multidrug transporter && O59738.1 RecName: Full=Uncharacterized transporter C530.02 && PF07690:Major Facilitator Superfamily
M419DRAFT_127980	34.7906	1350.38	-5.27842	4.42543e-142	putative MFS lactose permease && P07921.1 RecName: Full=Lactose permease && PF00083:Sugar (and other) transporter
M419DRAFT_133544	10218	41972.8	-2.03829	1.13564e-139	hypothetical protein && Q9XIH6.1 RecName: Full=Putative polyol transporter 2 && PF00083:Sugar (and other) transporter
M419DRAFT_102293	321.057	3092.33	-3.26632	1.80377e-138	Cloroperoxidase && P04963.3 RecName: Full=Chloroperoxidase; AltName: Full=Chloride peroxidase; Short=CPO; Flags: Precursor && PF01328:Peroxidase, family 2
M419DRAFT_32774	216.074	2096.68	-3.27868	1.35134e-135	putative isomerase YbhE && D4B0N9.1 RecName: Full=Probable 6-phosphogluconolactonase ARB_02015; Flags: Precursor && PF10282:Lactonase, 7-bladed beta-propeller
M419DRAFT_83724	311.948	2478.76	-2.99096	5.00333e-135	phosphoadenosine phosphosulfate reductase && P56859.3 RecName: Full=Phosphoadenosine phosphosulfate reductase; AltName: Full=3'-phosphoadenylylsulfate reductase; AltName: Full=PAPS reductase, thioredoxin dependent; AltName: Full=PAdoPS reductase && PF01507:Phosphoadenosine phosphosulfate reductase family
M419DRAFT_119457	1588.29	7415.19	-2.22315	1.30402e-132	hypothetical protein && - && -
M419DRAFT_102774	12559.5	2787.84	2.17104	6.87619e-131	MFS general substrate transporter && Q9URX1.1 RecName: Full=UNC93-like protein C922.05c && PF07690:Major Facilitator Superfamily
M419DRAFT_122639	40.04	1194.46	-4.89764	7.97205e-130	hypothetical protein && Q5B6C7.2 RecName: Full=Probable beta-glucosidase H; AltName: Full=Beta-D-glucoside glucohydrolase H; AltName: Full=Cellobiase H; AltName: Full=Gentiobiase H && PF14310:Fibronectin type III-like domain|PF01915:Glycosyl hydrolase family 3 C-terminal domain|PF07691:PA14 domain|PF00933:Glycosyl hydrolase family 3 N terminal domain
M419DRAFT_104546	1876.76	8210.32	-2.12913	5.11215e-129	family 31 glycosyl hydrolase && Q4WRH9.1 RecName: Full=Probable alpha/beta-glucosidase agdC; Flags: Precursor >B0XNL6.1 RecName: Full=Probable alpha/beta-glucosidase agdC; Flags: Precursor && PF13802:Galactose mutarotase-like|PF01055:Glycosyl hydrolases family 31|PF16863:N-terminal barrel of NtMGAM and CtMGAM, maltase-glucoamylase
M419DRAFT_79168	816.726	4181.95	-2.35639	3.49153e-128	O-acetylhomoserine-lyase && P50125.2 RecName: Full=Homocysteine synthase; AltName: Full=O-acetylhomoserine sulfhydrylase; Short=OAH SHL; Short=OAH sulfhydrylase && PF01053:Cys/Met metabolism PLP-dependent enzyme
M419DRAFT_36339	1750.1	7729.29	-2.14306	2.35961e-126	hypothetical protein && - && -
M419DRAFT_99640	2577.19	14721.2	-2.51426	1.03126e-125	hypothetical protein && P46218.2 RecName: Full=Uncharacterized protein Saci_1674 && PF08450:SMP-30/Gluconolaconase/LRE-like region
M419DRAFT_140803	269.098	2116.55	-2.97507	1.08506e-125	D-galacturonic acid reductase && Q3ZFI7.1 RecName: Full=D-galacturonate reductase; AltName: Full=D-galacturonic acid reductase && PF00248:Aldo/keto reductase family
M419DRAFT_97259	12.3215	1692.03	-7.09984	6.69984e-125	general substrate transporter && P23585.1 RecName: Full=High-affinity glucose transporter HXT2 && PF00083:Sugar (and other) transporter
M419DRAFT_5410	174.145	2067.11	-3.56765	2.33472e-124	hypothetical protein && - && -
M419DRAFT_125254	646.176	4210.99	-2.70336	2.91013e-123	hypothetical protein && - && PF07110:EthD domain
M419DRAFT_140746	354.92	24576	-6.11317	1.34396e-120	beta-xylosidase && Q4WRB0.1 RecName: Full=Probable exo-1,4-beta-xylosidase xlnD; AltName: Full=1,4-beta-D-xylan xylohydrolase xlnD; AltName: Full=Beta-xylosidase A; AltName: Full=Beta-xylosidase xlnD; AltName: Full=Xylobiase xlnD; Flags: Precursor && PF00933:Glycosyl hydrolase family 3 N terminal domain|PF14310:Fibronectin type III-like domain|PF01915:Glycosyl hydrolase family 3 C-terminal domain
M419DRAFT_35694	1282.96	39.4148	5.02701	2.78214e-119	MFS general substrate transporter && O59700.1 RecName: Full=Uncharacterized transporter C36.03c && PF07690:Major Facilitator Superfamily
M419DRAFT_111778	9035.08	30801.4	-1.76935	1.60823e-114	protein disulfide isomerase && P55059.1 RecName: Full=Protein disulfide-isomerase; Short=PDI; Flags: Precursor && PF00085:Thioredoxin|PF13848:Thioredoxin-like domain
M419DRAFT_127981	4.83848	4957.96	-9.99868	1.83792e-111	NAD-binding Rossmann fold oxidoreductase && Q07982.2 RecName: Full=Glucose--fructose oxidoreductase; Short=GFOR; Flags: Precursor && PF02894:Oxidoreductase family, C-terminal alpha/beta domain|PF01408:Oxidoreductase family, NAD-binding Rossmann fold
M419DRAFT_111088	39.2578	993.148	-4.66231	1.15893e-110	Zn-dependent exopeptidase && Q5QHG6.1 RecName: Full=Leucine aminopeptidase 2; AltName: Full=Leucyl aminopeptidase 2; Short=LAP2; Flags: Precursor && PF02225:PA domain|PF04389:Peptidase family M28
M419DRAFT_31971	475.721	2696.74	-2.5027	1.31876e-110	NADP:D-xylose dehydrogenase && A0A024SMV2.1 RecName: Full=D-xylose 1-dehydrogenase (NADP(+)); Short=XDH; AltName: Full=D-xylose-NADP dehydrogenase; AltName: Full=NADP(+)-dependent D-xylose dehydrogenase && PF01408:Oxidoreductase family, NAD-binding Rossmann fold
M419DRAFT_75378	1921.13	184.635	3.3786	1.92555e-110	putative glucan endo-1%2C3-alpha-glucosidase agn1 precursor && B6GX22.1 RecName: Full=Mutanase Pc12g07500; AltName: Full=Endo-1,3-alpha-glucanase Pc12g07500; AltName: Full=Glucan endo-1,3-alpha-glucosidas Pc12g07500; Flags: Precursor && PF03659:Glycosyl hydrolase family 71
M419DRAFT_141702	785.848	4091.64	-2.37981	2.19005e-109	glycoside hydrolase && Q4WC60.2 RecName: Full=Probable beta-glucosidase btgE; AltName: Full=Beta-D-glucoside glucohydrolase btgE; AltName: Full=Cellobiase btgE; AltName: Full=Gentiobiase btgE; Flags: Precursor >B0Y9Q9.2 RecName: Full=Probable beta-glucosidase btgE; AltName: Full=Beta-D-glucoside glucohydrolase btgE; AltName: Full=Cellobiase btgE; AltName: Full=Gentiobiase btgE; Flags: Precursor &…
M419DRAFT_76722	48.9744	1061.63	-4.43869	2.81047e-105	hypothetical protein && - && PF09362:Domain of unknown function (DUF1996)
M419DRAFT_87210	3883.93	625.875	2.63246	6.2795e-104	putative sugar 1%2C4-lactone oxidase && Q7SGY1.1 RecName: Full=Putative D-arabinono-1,4-lactone oxidase; Short=ALO; AltName: Full=L-galactono-gamma-lactone oxidase && PF04030:D-arabinono-1,4-lactone oxidase|PF01565:FAD binding domain
M419DRAFT_11892	1450.99	5968.58	-2.04036	7.11565e-104	UPF0075 domain protein && Q2JK57.1 RecName: Full=Anhydro-N-acetylmuramic acid kinase; AltName: Full=AnhMurNAc kinase && PF03702:Uncharacterised protein family (UPF0075)
M419DRAFT_85247	1481.23	160.135	3.20677	3.8804e-102	hypothetical protein && - && -
M419DRAFT_81893	3528.73	11753.6	-1.73587	7.13054e-102	putative voltage-gated K channel beta subunit && Q40648.2 RecName: Full=Probable voltage-gated potassium channel subunit beta; AltName: Full=K(+) channel subunit beta && PF00248:Aldo/keto reductase family
M419DRAFT_128171	94.0515	1144.37	-3.60688	1.02511e-101	hypothetical protein && - && -
M419DRAFT_31607	3017.41	10633.6	-1.81738	2.16986e-98	hypothetical protein && - && -
M419DRAFT_118732	3587.43	12472.5	-1.79786	4.30918e-96	hypothetical protein && - && -
M419DRAFT_25095	3217.15	11378.1	-1.82227	6.92994e-96	hypothetical protein && D0VKF5.1 RecName: Full=Probable beta-glucosidase A; AltName: Full=Beta-D-glucoside glucohydrolase A; AltName: Full=Cellobiase A; AltName: Full=Gentiobiase A; Flags: Precursor && PF01915:Glycosyl hydrolase family 3 C-terminal domain|PF14310:Fibronectin type III-like domain|PF00933:Glycosyl hydrolase family 3 N terminal domain
M419DRAFT_76405	26438.3	7940.95	1.73537	8.49997e-96	D-isomer specific 2-hydroxyacid dehydrogenase && Q07103.1 RecName: Full=Formate dehydrogenase; Short=FDH; AltName: Full=NAD-dependent formate dehydrogenase && PF02826:D-isomer specific 2-hydroxyacid dehydrogenase, NAD binding domain|PF00389:D-isomer specific 2-hydroxyacid dehydrogenase, catalytic domain
M419DRAFT_97870	320.692	1981.62	-2.62645	3.32467e-94	hypothetical protein && - && -
M419DRAFT_25648	9857.14	33692.5	-1.77312	3.69044e-94	heat shock protein 70 && P78695.3 RecName: Full=78 kDa glucose-regulated protein homolog; Short=GRP-78; AltName: Full=Immunoglobulin heavy chain-binding protein homolog; Short=BiP; Flags: Precursor && PF00012:Hsp70 protein
M419DRAFT_89026	6231.5	1286.47	2.27557	7.01479e-94	hypothetical protein && - && PF11951:Fungal specific transcription factor domain
M419DRAFT_26458	6841.89	1442.45	2.24467	8.08e-94	hypothetical protein && - && PF10017:Histidine-specific methyltransferase, SAM-dependent
M419DRAFT_88360	205.271	1542.65	-2.90872	2.59468e-93	nonribosomal peptide synthetase && Q4WVN4.1 RecName: Full=Nonribosomal peptide synthetase 8 && PF00550:Phosphopantetheine attachment site|PF00668:Condensation domain|PF00109:Beta-ketoacyl synthase, N-terminal domain|PF07993:Male sterility protein|PF00501:AMP-binding enzyme|PF00698:Acyl transferase domain
M419DRAFT_121632	2162.18	7273.94	-1.75023	8.79439e-93	hypothetical protein && O60024.2 RecName: Full=Allergen Asp f 4; AltName: Allergen=Asp f 4; Flags: Precursor && -
M419DRAFT_101246	592.43	3979.15	-2.74677	3.25456e-92	hypothetical protein && Q8IRI6.4 RecName: Full=Glucose transporter type 1; Flags: Precursor && PF00083:Sugar (and other) transporter
-	38.7475	815.581	-4.39555	4.51712e-91	-
M419DRAFT_96972	3137.95	635.559	2.303	8.51091e-90	hypothetical protein && - && -
M419DRAFT_98455	3606.33	11309.6	-1.64896	9.56765e-90	hypothetical protein && - && PF04082:Fungal specific transcription factor domain
M419DRAFT_118070	6.6611	1624.46	-7.94138	1.29286e-89	glycoside hydrolase && Q5AUX2.1 RecName: Full=Alpha-L-arabinofuranosidase axhA-2; AltName: Full=Arabinoxylan arabinofuranohydrolase axhA-2; Flags: Precursor && PF03664:Glycosyl hydrolase family 62
M419DRAFT_98500	4463.52	15639.9	-1.80894	5.0299e-89	D-xylulose 5-phosphate/D-fructose 6-phosphate phosphoketolase && Q8DJN6.1 RecName: Full=Probable phosphoketolase && PF03894:D-xylulose 5-phosphate/D-fructose 6-phosphate phosphoketolase|PF09363:XFP C-terminal domain|PF09364:XFP N-terminal domain
M419DRAFT_67878	1243.46	4582.66	-1.882	5.23937e-89	putative arginine permease && P38090.1 RecName: Full=General amino acid permease AGP2 && PF00324:Amino acid permease
M419DRAFT_24600	542.175	2961.15	-2.44847	2.3081e-88	acid protease && Q4WDN4.1 RecName: Full=Probable aspartic-type endopeptidase opsB; Flags: Precursor && PF00026:Eukaryotic aspartyl protease
M419DRAFT_121662	2136.94	7057.64	-1.72373	3.68247e-88	hypothetical protein && - && -
M419DRAFT_34700	93.8331	1010.56	-3.42825	1.34729e-86	hypothetical protein && - && -
M419DRAFT_129186	3027.67	497.537	2.60448	6.81684e-86	RTA1-domain-containing protein && - && PF04479:RTA1 like protein
M419DRAFT_139615	3292.4	10007.3	-1.6039	3.28811e-84	UTP-glucose-1-phosphate uridylyltransferase && P78811.2 RecName: Full=Probable UTP--glucose-1-phosphate uridylyltransferase; AltName: Full=UDP-glucose pyrophosphorylase; Short=UDPGP; Short=UGPase && PF01704:UTP--glucose-1-phosphate uridylyltransferase
M419DRAFT_129298	512.551	2666.08	-2.37933	1.19305e-83	vacuolar aspartyl aminopeptidase Lap4 && P14904.2 RecName: Full=Vacuolar aminopeptidase 1; AltName: Full=Aminopeptidase yscI; AltName: Full=Leucine aminopeptidase IV; Short=LAPIV; AltName: Full=Lysosomal aminopeptidase III; AltName: Full=Polypeptidase; AltName: Full=Vacuolar aminopeptidase I; Flags: Precursor && PF02127:Aminopeptidase I zinc metalloprotease (M18)
M419DRAFT_138331	5081.29	1496.26	1.76354	4.95109e-82	inner membrane transport protein yeiJ && Q9ERH8.1 RecName: Full=Solute carrier family 28 member 3; AltName: Full=Concentrative Na(+)-nucleoside cotransporter 3; Short=CNT 3; Short=mCNT3 && PF01773:Na+ dependent nucleoside transporter N-terminus|PF07662:Na+ dependent nucleoside transporter C-terminus
M419DRAFT_35301	4272.58	1094.89	1.96347	7.61327e-82	hypothetical protein && - && -
M419DRAFT_76361	15.8079	750.009	-5.56483	9.08045e-82	TfdA family taurine catabolism dioxygenase TauD && - && PF02668:Taurine catabolism dioxygenase TauD, TfdA family
M419DRAFT_135283	3460.99	10701.6	-1.62843	4.23999e-81	calreticulin && Q6Q487.2 RecName: Full=Calnexin homolog; Flags: Precursor && PF00262:Calreticulin family
M419DRAFT_60383	104.709	1079.3	-3.36682	7.91207e-81	hypothetical protein && - && PF10014:2OG-Fe dioxygenase
M419DRAFT_54777	20.295	694.601	-5.09865	1.02644e-80	hypothetical protein && - && -
M419DRAFT_97585	307.721	1759.7	-2.51498	5.92281e-79	hypothetical protein && - && -
M419DRAFT_125146	13000.5	35265.6	-1.43972	3.66764e-78	hypothetical protein && - && PF06766:Fungal hydrophobin
M419DRAFT_138334	51.3212	774.599	-3.9122	1.66829e-77	sulfate permease II && P23622.3 RecName: Full=Sulfate permease 2; AltName: Full=Sulfate permease II && PF01740:STAS domain|PF00916:Sulfate permease family
M419DRAFT_138970	276.158	1849.44	-2.74185	2.57966e-77	putative methyltransferase && O53732.3 RecName: Full=Tuberculostearic acid methyltransferase UfaA1; Short=TSA methyltransferase && PF02353:Mycolic acid cyclopropane synthetase
M419DRAFT_107629	1431.31	5189.63	-1.85792	4.08501e-76	acid phosphatase && P08540.2 RecName: Full=Probable acid phosphatase && PF04185:Phosphoesterase family
M419DRAFT_124884	3191.8	781.078	2.0294	4.23117e-76	hypothetical protein && - && -
M419DRAFT_25940	1.7432	18875.3	-13.3869	7.36281e-76	endo-1%2C4-beta-glucanase V && P43317.1 RecName: Full=Endoglucanase-5; AltName: Full=Cellulase V; AltName: Full=Endo-1,4-beta-glucanase V; Short=EG V; AltName: Full=Endoglucanase V; Flags: Precursor && PF00734:Fungal cellulose binding domain|PF03330:Rare lipoprotein A (RlpA)-like double-psi beta-barrel
M419DRAFT_120639	2786.91	437.317	2.67136	1.7469e-75	hypothetical protein && - && -
M419DRAFT_136048	7520.43	22206.5	-1.56204	8.38263e-74	hypothetical protein && - && -
M419DRAFT_26554	2671.77	10782.9	-2.01264	1.16751e-73	tripeptidyl peptidase precursor && Q70J59.1 RecName: Full=Tripeptidyl-peptidase sed2; AltName: Full=Sedolisin-B; Flags: Precursor && PF09286:Pro-kumamolisin, activation domain|PF00082:Subtilase family
M419DRAFT_131359	4038.33	805.707	2.32504	1.78703e-73	MFS toxin efflux pump && B6HJU0.1 RecName: Full=Efflux pump roqT; AltName: Full=Roquefortine/meleagrin synthesis protein T && PF07690:Major Facilitator Superfamily
M419DRAFT_26596	5438.94	1068.77	2.34672	2.36577e-73	peptide pheromone precursor HPP1 && - && -
M419DRAFT_24440	1101.34	146.028	2.91477	1.21996e-72	hypothetical protein && P35693.2 RecName: Full=MAT+ sexual cell fertilization-promoting factor && PF00505:HMG (high mobility group) box
M419DRAFT_103498	19440.7	4666.9	2.05834	1.51451e-72	hypothetical protein && - && -
M419DRAFT_116900	136.532	1091.19	-2.99651	7.1878e-72	hypothetical protein && - && PF05730:CFEM domain
M419DRAFT_106991	1734.82	310.696	2.48274	9.95354e-72	GroES-like protein && Q9P6I8.1 RecName: Full=Zinc-type alcohol dehydrogenase-like protein C1198.01 && PF08240:Alcohol dehydrogenase GroES-like domain|PF13823:Alcohol dehydrogenase GroES-associated
M419DRAFT_5304	12.6332	43393.1	-11.7414	4.16002e-71	endoglucanase I precursor && P07981.1 RecName: Full=Endoglucanase EG-1; AltName: Full=Cellulase; AltName: Full=Endo-1,4-beta-glucanase; Flags: Precursor && PF00734:Fungal cellulose binding domain|PF00840:Glycosyl hydrolase family 7
M419DRAFT_137407	3370.63	989.444	1.7683	5.43809e-71	mitochondrial carrier && P33303.2 RecName: Full=Succinate/fumarate mitochondrial transporter; AltName: Full=Regulator of acetyl-CoA synthase activity && PF00153:Mitochondrial carrier protein
M419DRAFT_72410	1154.67	161.683	2.83584	7.51645e-71	GABA permease && P32837.1 RecName: Full=GABA-specific permease; AltName: Full=GABA-specific transport protein && PF13520:Amino acid permease
M419DRAFT_40002	329.487	1615.61	-2.2931	1.13978e-70	phosphoglycerate mutase-like protein && - && -
M419DRAFT_115868	12260.6	3294.22	1.89588	2.22482e-70	alcohol dehydrogenase && P04841.1 RecName: Full=Alcohol oxidase; Short=AO; Short=AOX; AltName: Full=Methanol oxidase; Short=MOX && PF05199:GMC oxidoreductase|PF00732:GMC oxidoreductase
M419DRAFT_124505	7037.61	20066.9	-1.5116	4.31628e-70	hypothetical protein && - && -
M419DRAFT_125610	342.557	1594.68	-2.21873	5.82519e-70	NDT80/PhoG like DNA-binding family protein && Q9C2N1.1 RecName: Full=Transcription factor vib-1; AltName: Full=Vegetative incompatibility blocked protein 1 && PF05224:NDT80 / PhoG like DNA-binding family
M419DRAFT_35303	1065.75	149.303	2.83728	2.5928e-69	hypothetical protein && - && -
M419DRAFT_136860	4372.12	11887.8	-1.44303	5.4378e-69	aldehyde dehydrogenase && S0ENH1.1 RecName: Full=Putative aldehyde dehydrogenase FUS7; AltName: Full=Fusarin biosynthesis protein 7 && PF00171:Aldehyde dehydrogenase family
M419DRAFT_25297	471.717	1999.1	-2.08322	1.94449e-67	hypothetical protein && - && -
M419DRAFT_120327	3.50626	1876.74	-9.057	5.58701e-67	hypothetical protein && - && -
M419DRAFT_122470	47.9281	193622	-11.9789	1.49939e-66	Exoglucanase 2 && P07987.1 RecName: Full=Exoglucanase 2; AltName: Full=1,4-beta-cellobiohydrolase; AltName: Full=Exocellobiohydrolase II; Short=CBHII; AltName: Full=Exoglucanase II; Flags: Precursor && PF01341:Glycosyl hydrolases family 6|PF00734:Fungal cellulose binding domain
M419DRAFT_140023	329.136	1593.94	-2.27581	1.82842e-66	FAD/NAD(P)-binding domain-containing protein && - && PF07992:Pyridine nucleotide-disulphide oxidoreductase
M419DRAFT_82308	200.637	1159.91	-2.53144	2.48352e-66	hypothetical protein && - && PF01928:CYTH domain
M419DRAFT_26328	763.55	2680.23	-1.81128	2.53215e-66	Aldo/keto reductase && O43488.3 RecName: Full=Aflatoxin B1 aldehyde reductase member 2; AltName: Full=AFB1 aldehyde reductase 1; Short=AFB1-AR 1; AltName: Full=Aldoketoreductase 7; AltName: Full=Succinic semialdehyde reductase; Short=SSA reductase && PF00248:Aldo/keto reductase family
M419DRAFT_127450	1936.47	455.087	2.08816	5.53695e-66	hypothetical protein && Q54DY9.1 RecName: Full=Probable mitochondrial chaperone BCS1-B; AltName: Full=BCS1-like protein 2 && PF08740:BCS1 N terminal|PF00004:ATPase family associated with various cellular activities (AAA)
M419DRAFT_136712	870.63	3353.71	-1.9457	6.44431e-66	D-xylose-proton symporter && A2QQV6.1 RecName: Full=Probable quinate permease; AltName: Full=Quinate transporter && PF00083:Sugar (and other) transporter
M419DRAFT_25382	4249.37	1266.24	1.74585	7.32866e-66	hypothetical protein && - && -
M419DRAFT_4983	301.218	1496.68	-2.31186	2.56656e-65	hypothetical protein && - && -
M419DRAFT_108308	11598.3	28614	-1.30283	3.28586e-65	delta12 fatty acid desaturase && P59668.1 RecName: Full=Delta(12) fatty acid desaturase; AltName: Full=Delta-12 fatty acid desaturase && PF11960:Domain of unknown function (DUF3474)|PF00487:Fatty acid desaturase
M419DRAFT_143366	739.669	2596.4	-1.81126	3.99204e-65	putative transcription factor btf3 && P53326.1 RecName: Full=Uncharacterized protein YGR266W && -
M419DRAFT_118144	1530.86	297.178	2.3628	5.77949e-64	hypothetical protein && - && -
M419DRAFT_124442	186.936	14455.9	-6.27351	6.61806e-64	hypothetical protein && - && -
M419DRAFT_125125	117.656	413281	-11.7778	9.77323e-64	cellulose 1%2C4-beta-cellobiosidase fungus && P62694.1 RecName: Full=Exoglucanase 1; AltName: Full=1,4-beta-cellobiohydrolase; AltName: Full=Exocellobiohydrolase I; Short=CBHI; AltName: Full=Exoglucanase I; Flags: Precursor >P62695.1 RecName: Full=Exoglucanase 1; AltName: Full=1,4-beta-cellobiohydrolase; AltName: Full=Exocellobiohydrolase I; Short=CBHI; AltName: Full=Exoglucanase I; Flags: Precur…
M419DRAFT_66752	1672.25	5133.63	-1.6185	1.32092e-63	hypothetical protein && Q8J0P4.2 RecName: Full=Probable glycosidase crf1; AltName: Full=Crh-like protein 1; AltName: Allergen=Asp f 9; Flags: Precursor && PF00722:Glycosyl hydrolases family 16
M419DRAFT_99227	2315.6	619.316	1.90369	3.1643e-63	PLP-dependent transferase && O14192.1 RecName: Full=Aromatic amino acid aminotransferase C56E4.03 && PF00155:Aminotransferase class I and II
M419DRAFT_91910	588.877	2618.92	-2.15195	6.53881e-63	ZIP zinc/iron transport family && P32804.1 RecName: Full=Zinc-regulated transporter 1; AltName: Full=High-affinity zinc transport protein ZRT1 && PF02535:ZIP Zinc transporter
M419DRAFT_8189	81.8292	842.627	-3.36596	7.31334e-63	hypothetical protein && - && -
M419DRAFT_9074	762.436	2577.25	-1.75693	2.15793e-62	hypothetical protein && B0Y8H9.1 RecName: Full=1,3-beta-glucanosyltransferase gel2; AltName: Full=Glucan elongating glucanosyltransferase 2; Flags: Precursor >P0C954.1 RecName: Full=1,3-beta-glucanosyltransferase gel2; AltName: Full=Glucan elongating glucanosyltransferase 2; Flags: Precursor && PF03198:Glucanosyltransferase
M419DRAFT_66994	1429.94	4248.17	-1.5711	4.02494e-62	hypothetical protein && - && -
M419DRAFT_135660	4328.17	11075.6	-1.3555	1.45533e-61	hypothetical protein && P34227.1 RecName: Full=Mitochondrial peroxiredoxin PRX1; AltName: Full=1-Cys PRX; AltName: Full=Mitochondrial thiol peroxidase; Short=mTPx; AltName: Full=Thioredoxin reductase && PF00578:AhpC/TSA family|PF10417:C-terminal domain of 1-Cys peroxiredoxin|PF13415:Galactose oxidase, central domain
M419DRAFT_39450	1784.53	381.029	2.22448	1.6579e-61	MFS general substrate transporter && - && PF07690:Major Facilitator Superfamily
M419DRAFT_77521	160.77	954.511	-2.5698	2.56612e-61	family 43 glycoside hydrolase && P94489.2 RecName: Full=Beta-xylosidase; AltName: Full=1,4-beta-D-xylan xylohydrolase; AltName: Full=Xylan 1,4-beta-xylosidase && PF04616:Glycosyl hydrolases family 43
M419DRAFT_73642	25.4452	530.613	-4.37746	8.89983e-61	putative secretory lipase && D4AX63.1 RecName: Full=Lipase A; Flags: Precursor && PF03583:Secretory lipase
M419DRAFT_111063	904.96	3076.97	-1.76506	1.1041e-60	Zn-dependent exopeptidase && P37302.1 RecName: Full=Aminopeptidase Y; Flags: Precursor && PF04389:Peptidase family M28|PF02225:PA domain
M419DRAFT_11815	93.1839	779.611	-3.06247	1.66823e-60	retinol dehydrogenase 12 && Q5F389.2 RecName: Full=WW domain-containing oxidoreductase && PF00106:short chain dehydrogenase
M419DRAFT_67561	667.166	2382.94	-1.83607	4.26125e-60	Zn-dependent exopeptidase && Q504N0.1 RecName: Full=Carboxypeptidase A2; Flags: Precursor && PF00246:Zinc carboxypeptidase
M419DRAFT_121668	3801.45	9667.82	-1.34666	4.67021e-60	hypothetical protein && - && -
M419DRAFT_25669	1650.01	5032.52	-1.60896	9.18709e-60	hypothetical protein && Q7S232.2 RecName: Full=Metacaspase-1A; Flags: Precursor && PF00656:Caspase domain
M419DRAFT_112797	1788.11	4998.91	-1.48315	4.16631e-59	Cu%2CZn superoxide dismutase-like protein && D4B5D4.1 RecName: Full=Cell surface Cu-only superoxide dismutase ARB_03674; Flags: Precursor && PF00080:Copper/zinc superoxide dismutase (SODC)
M419DRAFT_97308	890.161	3045.18	-1.77412	7.67364e-59	FAD/NAD(P)-binding domain-containing protein && O07085.1 RecName: Full=Uncharacterized oxidoreductase CzcO && PF13738:Pyridine nucleotide-disulphide oxidoreductase
M419DRAFT_124460	1692.44	4685.94	-1.46918	9.54025e-59	glycoside hydrolase && B0XXF8.1 RecName: Full=Probable glucan endo-1,3-beta-glucosidase eglC; AltName: Full=Endo-1,3-beta-glucanase eglC; AltName: Full=Laminarinase eglC; Flags: Precursor && -
M419DRAFT_106512	1885.37	343.142	2.458	1.05504e-58	hypothetical protein && - && PF04082:Fungal specific transcription factor domain
-	1723.99	444.006	1.95726	2.03393e-58	-
M419DRAFT_103515	11901.1	3350.53	1.8281	2.06837e-58	cellulose signaling associated protein envoy && P93025.2 RecName: Full=Phototropin-2; AltName: Full=Defective in chloroplast avoidance protein 1; AltName: Full=Non-phototropic hypocotyl 1-like protein 1; Short=AtKin7; Short=NPH1-like protein 1 && PF13426:PAS domain
M419DRAFT_84543	6254.69	1688.7	1.88847	2.70125e-58	SIS domain-containing protein && Q8ZMJ9.2 RecName: Full=Arabinose 5-phosphate isomerase GutQ; Short=API; Short=G-API; AltName: Full=Phosphosugar aldol-ketol isomerase && PF01380:SIS domain
M419DRAFT_25347	2461.67	6770.17	-1.45962	7.65879e-58	hypothetical protein && - && -
M419DRAFT_10223	233.353	1154.03	-2.30698	1.07156e-57	Metallo-dependent phosphatase && C5BPC0.1 RecName: Full=Bis(5'-nucleosyl)-tetraphosphatase, symmetrical; AltName: Full=Ap4A hydrolase; AltName: Full=Diadenosine 5',5'''-P1,P4-tetraphosphate pyrophosphohydrolase; AltName: Full=Diadenosine tetraphosphatase && PF00149:Calcineurin-like phosphoesterase
M419DRAFT_130089	2683.4	7044.53	-1.3923	1.09637e-57	SUN-domain-containing protein && Q4WGL5.1 RecName: Full=Secreted beta-glucosidase sun1; Flags: Precursor && PF03856:Beta-glucosidase (SUN family)
M419DRAFT_7486	687.506	66.1804	3.3683	2.62857e-57	hypothetical protein && - && -
M419DRAFT_100056	145.665	893.432	-2.61665	4.86579e-57	hypothetical protein && - && -
M419DRAFT_74823	1263.09	3911.18	-1.63105	1.07689e-56	hypothetical protein && - && -
M419DRAFT_110167	3924.8	1385.21	1.50273	1.30352e-56	succinyl-CoA:3-ketoacid-coenzyme A transferase subunit A && P55809.1 RecName: Full=Succinyl-CoA:3-ketoacid coenzyme A transferase 1, mitochondrial; AltName: Full=3-oxoacid CoA-transferase 1; AltName: Full=Somatic-type succinyl-CoA:3-oxoacid CoA-transferase; Short=SCOT-s; Flags: Precursor && PF01144:Coenzyme A transferase
-	1784.65	444.445	2.00406	3.18536e-56	-
-	13663.7	46186.1	-1.75717	4.32621e-56	-
M419DRAFT_103027	2321.87	652.201	1.83109	5.01091e-56	indoleamine 2%2C3-dioxygenase-like protein && - && PF01231:Indoleamine 2,3-dioxygenase
M419DRAFT_85153	2146.57	5617.83	-1.388	5.40328e-56	putative arsenite efflux transporter && - && PF02040:Arsenical pump membrane protein
M419DRAFT_12286	570.202	2097.87	-1.87991	8.68288e-56	hypothetical protein && - && -
M419DRAFT_103941	5057.5	12110.4	-1.25974	1.62877e-55	hypothetical protein && Q4I5R9.2 RecName: Full=Peptidyl-prolyl cis-trans isomerase B; Short=PPIase B; AltName: Full=Rotamase B; Flags: Precursor && PF00160:Cyclophilin type peptidyl-prolyl cis-trans isomerase/CLD
M419DRAFT_96919	1661.26	430.398	1.94861	2.32784e-55	hypothetical protein && - && -
M419DRAFT_122518	37.0579	42162.9	-10.1503	2.68234e-55	endoglucanase VII && Q7Z9M7.3 RecName: Full=Endoglucanase-7; AltName: Full=Cellulase-61B; Short=Cel61B; AltName: Full=Endo-1,4-beta-glucanase VII; Short=EGVII; AltName: Full=Endoglucanase VII; AltName: Full=Endoglucanase-61B; Flags: Precursor && PF03443:Glycosyl hydrolase family 61
M419DRAFT_136619	899.677	3130.07	-1.79815	7.50687e-55	general substrate transporter && P39932.2 RecName: Full=Sugar transporter STL1 && PF00083:Sugar (and other) transporter
M419DRAFT_141494	3436.58	8627.04	-1.32782	1.17293e-54	serin endopeptidase && P00780.1 RecName: Full=Subtilisin Carlsberg; Flags: Precursor && PF00082:Subtilase family|PF06280:Fn3-like domain|PF02225:PA domain
M419DRAFT_88726	2768.77	821.112	1.75316	1.60138e-54	cytochrome P450 52A12 && Q9Y758.1 RecName: Full=Cytochrome P450 52A13; AltName: Full=Alkane hydroxylase 2; AltName: Full=Alkane-inducible p450alk 2; AltName: Full=DH-ALK2 [Debaryomyces hansenii] && PF00067:Cytochrome P450
M419DRAFT_74552	969.536	5.64068	7.43059	2.50044e-54	hypothetical protein && - && -
M419DRAFT_102911	2518.7	6393.44	-1.34382	2.64335e-54	hypothetical protein && - && PF16561:Glycogen recognition site of AMP-activated protein kinase
M419DRAFT_139407	619.349	2142.98	-1.79103	2.93079e-54	PLC-E && P9WIB0.1 RecName: Full=Phospholipase C 3; Flags: Precursor >P9WIB1.1 RecName: Full=Phospholipase C 3; Flags: Precursor && PF04185:Phosphoesterase family
M419DRAFT_140582	2200.57	405.429	2.43821	2.97552e-54	FAD/NAD(P)-binding domain-containing protein && A7HU16.1 RecName: Full=Baeyer-Villiger monooxygenase; Short=BVMO && PF00743:Flavin-binding monooxygenase-like
M419DRAFT_61673	1409.36	3955.79	-1.48909	4.69221e-53	hypothetical protein && O60046.1 RecName: Full=FK506-binding protein 2; Short=FKBP2; AltName: Full=FK506-resistance protein 5; AltName: Full=NcFKBP22; AltName: Full=Peptidyl-prolyl cis-trans isomerase fkr-5; Short=PPIase fkr-5; Flags: Precursor && PF00254:FKBP-type peptidyl-prolyl cis-trans isomerase
M419DRAFT_136573	363.62	1652.18	-2.18484	5.47997e-53	globin-like protein && P49852.1 RecName: Full=Flavohemoprotein; AltName: Full=Flavohemoglobin; AltName: Full=Hemoglobin-like protein; AltName: Full=Nitric oxide dioxygenase; Short=NO oxygenase; Short=NOD && PF00175:Oxidoreductase NAD-binding domain|PF00042:Globin|PF00970:Oxidoreductase FAD-binding domain
M419DRAFT_122334	5411.56	2010.84	1.4277	5.97402e-53	hypothetical protein && - && PF12505:Protein of unknown function (DUF3712)
M419DRAFT_130534	1716.69	432.464	1.9866	8.43964e-53	hypothetical protein && - && PF10241:Uncharacterized conserved protein
M419DRAFT_11095	4351.77	1501.79	1.53521	1.84937e-52	citrate synthase && C7C436.1 RecName: Full=2-methylcitrate synthase, mitochondrial; Short=Methylcitrate synthase; AltName: Full=(2S,3S)-2-methylcitrate synthase; AltName: Full=Citrate synthase 2; Flags: Precursor && PF00285:Citrate synthase
M419DRAFT_139100	1419.62	296.21	2.26203	2.11089e-52	HypA protein && Q4WQY9.1 RecName: Full=Questin oxidase; AltName: Full=Trypacidin synthesis protein K && PF14027:Protein of unknown function (DUF4243)
M419DRAFT_12549	178.222	925.3	-2.37537	3.62762e-52	beta-mannosidase A && B8NP78.1 RecName: Full=Beta-mannosidase A; AltName: Full=Mannanase A; Short=Mannase A; Flags: Precursor && PF00703:Glycosyl hydrolases family 2
M419DRAFT_115811	135.219	868.813	-2.68217	3.89453e-52	alcohol oxidase && C6DKY4.1 RecName: Full=Oxygen-dependent choline dehydrogenase; Short=CDH; Short=CHD; AltName: Full=Betaine aldehyde dehydrogenase; Short=BADH && PF05199:GMC oxidoreductase|PF00732:GMC oxidoreductase
M419DRAFT_140345	1015.86	2990.75	-1.55787	4.9611e-52	DUF1692-domain-containing protein && Q09895.1 RecName: Full=Uncharacterized protein C24B11.08c && PF07970:Endoplasmic reticulum vesicle transporter|PF13850:Endoplasmic Reticulum-Golgi Intermediate Compartment (ERGIC)
M419DRAFT_118405	32891.9	12631.5	1.38056	1.06806e-51	hypothetical protein && - && -
-	4281.75	1584.27	1.43389	4.17287e-51	-
M419DRAFT_102903	6824.6	17323.5	-1.34392	5.26102e-51	putative agmatine deiminase && Q8GWW7.2 RecName: Full=Agmatine deiminase; AltName: Full=Agmatine iminohydrolase; AltName: Full=Protein EMBRYO DEFECTIVE 1873 && PF04371:Porphyromonas-type peptidyl-arginine deiminase
M419DRAFT_82639	8.79542	476.443	-5.75602	6.65587e-51	Pkinase-domain-containing protein && P34244.2 RecName: Full=Probable serine/threonine-protein kinase HSL1 && PF16797:Fungal kinase associated-1 domain|PF00069:Protein kinase domain
M419DRAFT_11019	934.201	166.395	2.49344	8.3468e-51	conidiation-specific protein 10 && P10713.1 RecName: Full=Conidiation-specific protein 10 && -
M419DRAFT_126869	326.02	1312.29	-2.0087	1.00518e-50	mannan endo-1%2C6-alpha-mannosidase && O74556.1 RecName: Full=Putative mannan endo-1,6-alpha-mannosidase C970.02; AltName: Full=Endo-alpha-1->6-D-mannanase C970.02; Flags: Precursor && PF03663:Glycosyl hydrolase family 76
M419DRAFT_87685	2628.38	859.329	1.61242	1.05149e-50	sugar transporter && P53048.1 RecName: Full=General alpha-glucoside permease; AltName: Full=Maltose permease MAL11; AltName: Full=Maltose transport protein MAL11 && PF00083:Sugar (and other) transporter
M419DRAFT_88887	3.9768	750.998	-7.56487	2.87698e-50	acetyl xylan esterase && Q99034.1 RecName: Full=Acetylxylan esterase; Flags: Precursor && PF01083:Cutinase
M419DRAFT_94562	93.1044	679.446	-2.86559	3.12503e-50	alpha-1%2C2-mannosidase%2C putative subfamily && D4ATR3.1 RecName: Full=Uncharacterized secreted glycosidase ARB_07629; Flags: Precursor && PF07971:Glycosyl hydrolase family 92
M419DRAFT_115863	62.8208	578.344	-3.19988	4.21343e-50	alpha-ketoglutarate-dependent taurine dioxygenase && Q12358.1 RecName: Full=Alpha-ketoglutarate-dependent sulfonate dioxygenase && PF02668:Taurine catabolism dioxygenase TauD, TfdA family
M419DRAFT_126155	509.851	2171.86	-2.08963	5.69923e-50	hypothetical protein && - && PF16541:Alternaria alternata allergen 1
M419DRAFT_24431	4583.24	10878	-1.2469	6.68177e-50	sulfate adenylyltransferase && Q4I1N3.2 RecName: Full=Sulfate adenylyltransferase; AltName: Full=ATP-sulfurylase; AltName: Full=Sulfate adenylate transferase; Short=SAT && PF01583:Adenylylsulphate kinase|PF01747:ATP-sulfurylase|PF14306:PUA-like domain
M419DRAFT_26505	1081.27	3056.82	-1.49933	1.18568e-49	putative COPII-coated vesicle protein && O94283.1 RecName: Full=ER-derived vesicles protein 41 && PF07970:Endoplasmic reticulum vesicle transporter|PF13850:Endoplasmic Reticulum-Golgi Intermediate Compartment (ERGIC)
M419DRAFT_91437	331.866	1277.23	-1.94444	1.4739e-49	hypothetical protein && - && -
M419DRAFT_95508	3117.59	7466.06	-1.25984	5.13501e-49	phosphatidylethanolamine N-methyltransferase && C7Z7C3.1 RecName: Full=Phosphatidylethanolamine N-methyltransferase; Short=PE methyltransferase; Short=PEAMT; Short=PEMT && PF04191:Phospholipid methyltransferase
M419DRAFT_98413	4407.17	1596.09	1.46476	8.7224e-49	Sodium/hydrogen exchanger family protein && Q9P7I1.2 RecName: Full=K(+)/H(+) antiporter 1 && PF00999:Sodium/hydrogen exchanger family
M419DRAFT_96543	860.623	121.928	2.81089	1.18712e-48	hypothetical protein && - && PF11443:Domain of unknown function (DUF2828)
M419DRAFT_99285	4528.92	1782.88	1.34473	1.19729e-48	chitobiase precursor && D4AUH6.1 RecName: Full=Beta-hexosaminidase ARB_07893; AltName: Full=Beta-GlcNAcase ARB_07893; AltName: Full=Beta-N-acetylhexosaminidase ARB_07893; AltName: Full=N-acetyl-beta-glucosaminidase ARB_07893; Flags: Precursor && PF14845:beta-acetyl hexosaminidase like|PF00728:Glycosyl hydrolase family 20, catalytic domain
M419DRAFT_68894	563.94	1890.79	-1.74492	1.60863e-48	leucine rich repeat protein && - && -
M419DRAFT_26187	1018.84	2842.33	-1.48003	2.14682e-48	actin-like ATPase domain-containing protein && A1DEK3.1 RecName: Full=Probable D-xylulose kinase A; Short=Xylulokinase A && PF02782:FGGY family of carbohydrate kinases, C-terminal domain|PF00370:FGGY family of carbohydrate kinases, N-terminal domain
M419DRAFT_142298	396.515	1451.31	-1.87218	2.15049e-48	endo-N-acetyl-beta-D-glucosaminidase precursor && - && -
M419DRAFT_142703	630.652	1993.65	-1.66015	4.8006e-48	hypothetical protein && - && -
M419DRAFT_139005	2314.7	6491.53	-1.48751	6.46344e-48	potassium/sodium efflux P-type ATPase && P22189.1 RecName: Full=Calcium-transporting ATPase 3 && PF00122:E1-E2 ATPase|PF13246:Cation transport ATPase (P-type)|PF00689:Cation transporting ATPase, C-terminus|PF00690:Cation transporter/ATPase, N-terminus|PF00702:haloacid dehalogenase-like hydrolase
M419DRAFT_136286	1051.22	3081.61	-1.55116	8.28274e-48	hypothetical protein && - && PF00168:C2 domain
M419DRAFT_136711	1871.25	4646.13	-1.31203	1.69941e-47	MFS general substrate transporter && Q9US44.1 RecName: Full=Uncharacterized transporter C1002.16c && PF07690:Major Facilitator Superfamily
M419DRAFT_24422	5030.4	1908.82	1.39779	3.35427e-47	MFS general substrate transporter && Q9US44.1 RecName: Full=Uncharacterized transporter C1002.16c && PF07690:Major Facilitator Superfamily
M419DRAFT_103650	10417.3	4545.05	1.19655	6.90885e-47	catalase/peroxidase HPI && Q2TW34.1 RecName: Full=Catalase-peroxidase; Short=CP; AltName: Full=Peroxidase/catalase && PF00141:Peroxidase
M419DRAFT_72409	1876.87	532.18	1.81856	7.10822e-47	carboxypeptidase S && O13968.1 RecName: Full=Uncharacterized carboxypeptidase C24C9.08 && PF01546:Peptidase family M20/M25/M40|PF07687:Peptidase dimerisation domain
M419DRAFT_130795	1230.14	3273.37	-1.41172	1.15697e-46	pali-domain-containing protein && - && PF06687:SUR7/PalI family
M419DRAFT_78645	1473.81	408.395	1.85213	2.43906e-46	hypothetical protein && Q55DQ2.1 RecName: Full=ABC transporter G family member 11; AltName: Full=ABC transporter ABCG.11 && PF01061:ABC-2 type transporter|PF00005:ABC transporter|PF06422:CDR ABC transporter
M419DRAFT_112537	2738.33	855.295	1.6775	3.67473e-46	N-acetylglucosamine-6-phosphate deacetylase && Q9Y303.2 RecName: Full=N-acetylglucosamine-6-phosphate deacetylase; Short=GlcNAc 6-P deacetylase; AltName: Full=Amidohydrolase domain-containing protein 2 && PF01979:Amidohydrolase family
M419DRAFT_117773	69.4422	553.594	-2.99385	4.48043e-46	hypothetical protein && - && -
M419DRAFT_95059	1598.95	473.757	1.75555	6.19878e-46	hypothetical protein && Q864R9.1 RecName: Full=Multidrug resistance-associated protein 1; AltName: Full=ATP-binding cassette sub-family C member 1; AltName: Full=Leukotriene C(4) transporter; Short=LTC4 transporter && PF00664:ABC transporter transmembrane region|PF00005:ABC transporter
M419DRAFT_124639	7718.59	17039.1	-1.14238	6.65419e-46	glycolipid-anchored surface protein 5 && P0C7S9.1 RecName: Full=1,3-beta-glucanosyltransferase gel1; AltName: Full=Glucan elongating glucanosyltransferase 1; Flags: Precursor && PF03198:Glucanosyltransferase
M419DRAFT_5414	79.1588	574.18	-2.85791	8.87802e-46	hypothetical protein && - && -
M419DRAFT_125486	105333	254752	-1.27415	1.20444e-45	hydrophobin-2 && P79073.1 RecName: Full=Hydrophobin-2; AltName: Full=Hydrophobin II; Short=HFBII; Flags: Precursor && PF06766:Fungal hydrophobin
M419DRAFT_32207	2139.76	5113.68	-1.25694	1.2076e-45	hypothetical protein && - && -
M419DRAFT_91667	3.54597	682.082	-7.59591	1.81078e-45	exopolygalacturonase && Q0CGP0.1 RecName: Full=Probable exopolygalacturonase X; Short=ExoPG; AltName: Full=Galacturan 1,4-alpha-galacturonidase; AltName: Full=Poly(1,4-alpha-D-galacturonide)galacturonohydrolase; Flags: Precursor && PF00295:Glycosyl hydrolases family 28
M419DRAFT_72489	23.0329	95990.3	-12.0229	1.98446e-45	endoglucanase III && P07982.1 RecName: Full=Endoglucanase EG-II; Short=EGLII; AltName: Full=Cellulase; AltName: Full=Endo-1,4-beta-glucanase; Flags: Precursor && PF00150:Cellulase (glycosyl hydrolase family 5)|PF00734:Fungal cellulose binding domain
M419DRAFT_4534	466.124	36.2401	3.69251	2.04253e-45	DUF1275 domain protein && - && PF06912:Protein of unknown function (DUF1275)
M419DRAFT_104881	1265.27	272.31	2.21696	2.53985e-45	ABC-2 type transporter && P41820.1 RecName: Full=Brefeldin A resistance protein && PF14510:ABC-transporter extracellular N-terminal|PF00005:ABC transporter|PF06422:CDR ABC transporter|PF01061:ABC-2 type transporter
M419DRAFT_129814	450.064	1493.43	-1.73043	2.97626e-45	ribonuclease Trv%2C RNase Trv && P24657.1 RecName: Full=Ribonuclease Trv; Short=RNase Trv && PF00445:Ribonuclease T2 family
M419DRAFT_131826	3798.13	10361	-1.44761	5.81034e-45	iron transporter && Q5Z922.1 RecName: Full=Solute carrier family 40 member 1 && PF06963:Ferroportin1 (FPN1)
M419DRAFT_118400	30311.6	11831.7	1.35704	8.79257e-45	hypothetical protein && - && -
M419DRAFT_124452	20087.5	43442.7	-1.11279	1.56592e-44	subtilisin-like protease && P58371.1 RecName: Full=Subtilisin-like proteinase Spm1; AltName: Full=Serine protease of Magnaporthe 1; Flags: Precursor && PF05922:Peptidase inhibitor I9|PF00082:Subtilase family
M419DRAFT_141866	1452.47	3729.86	-1.36072	1.67659e-44	hypothetical protein && - && -
M419DRAFT_24455	472.09	32.4664	3.87512	2.34148e-44	Exo-beta-D-glucosaminidase && Q4R1C4.1 RecName: Full=Exo-beta-D-glucosaminidase; Flags: Precursor && PF00703:Glycosyl hydrolases family 2
M419DRAFT_112544	4491.43	1755.82	1.35464	3.54892e-44	glucosamine-6-phosphate deaminase && A4FV08.1 RecName: Full=Glucosamine-6-phosphate isomerase 1; AltName: Full=Glucosamine-6-phosphate deaminase 1; Short=GNPDA 1; Short=GlcN6P deaminase 1; AltName: Full=Oscillin && PF01182:Glucosamine-6-phosphate isomerases/6-phosphogluconolactonase
M419DRAFT_128408	2731.77	771.983	1.82352	3.56821e-44	hypothetical protein && - && PF00505:HMG (high mobility group) box|PF00536:SAM domain (Sterile alpha motif)
M419DRAFT_127758	2273.32	804.18	1.49905	4.14308e-44	PEBP-like protein && Q96S96.3 RecName: Full=Phosphatidylethanolamine-binding protein 4; Short=PEBP-4; Short=hPEBP4; AltName: Full=Protein cousin-of-RKIP 1; Flags: Precursor && PF01161:Phosphatidylethanolamine-binding protein
M419DRAFT_7811	1130.16	2968.9	-1.39314	1.35513e-43	general substrate transporter && A2QQV6.1 RecName: Full=Probable quinate permease; AltName: Full=Quinate transporter && PF00083:Sugar (and other) transporter
M419DRAFT_128840	23836.2	9148.08	1.38145	1.90527e-43	hypothetical protein && - && -
M419DRAFT_123153	546.436	64.7329	3.07221	1.98077e-43	glyoxalase family protein && - && -
M419DRAFT_99788	2263.67	791.351	1.51596	2.01944e-43	hypothetical protein && Q54CX4.2 RecName: Full=Uncharacterized protein DDB_G0292642 && PF01485:IBR domain, a half RING-finger domain
M419DRAFT_129671	1949.36	637.645	1.61126	3.64433e-43	hypothetical protein && Q5M7R9.1 RecName: Full=Grainyhead-like protein 2 homolog; AltName: Full=Transcription factor CP2-like 3 && PF04516:CP2 transcription factor
M419DRAFT_123899	6298	15366.7	-1.28685	7.31011e-43	ubiquitin family protein && P0CG63.1 RecName: Full=Polyubiquitin; Contains: RecName: Full=Ubiquitin; Flags: Precursor && PF00240:Ubiquitin family
M419DRAFT_94416	1902.95	629.808	1.59479	7.32448e-43	sugar transporter family protein && P36035.1 RecName: Full=Carboxylic acid transporter protein homolog && PF00083:Sugar (and other) transporter
M419DRAFT_70609	771.601	145.819	2.4023	7.99668e-43	hypothetical protein && - && -
M419DRAFT_109667	771.162	2509.89	-1.70286	8.98581e-43	hypothetical protein && - && -
-	1133.5	247.231	2.1928	2.04008e-42	-
M419DRAFT_91584	477.244	49.3584	3.27162	2.64111e-42	HAD-like protein && - && PF13419:Haloacid dehalogenase-like hydrolase
M419DRAFT_112781	533.497	1716.66	-1.68547	4.41452e-42	d-3-phosphoglycerate dehydrogenase && O04130.2 RecName: Full=D-3-phosphoglycerate dehydrogenase 2, chloroplastic; Short=PGDH; Flags: Precursor && PF02826:D-isomer specific 2-hydroxyacid dehydrogenase, NAD binding domain|PF00389:D-isomer specific 2-hydroxyacid dehydrogenase, catalytic domain
M419DRAFT_12364	47948	20672.9	1.21368	8.21653e-42	hypothetical protein && Q6PCN7.1 RecName: Full=Helicase-like transcription factor; AltName: Full=P113; AltName: Full=SWI/SNF-related matrix-associated actin-dependent regulator of chromatin subfamily A member 3; AltName: Full=Sucrose nonfermenting protein 2-like 3; AltName: Full=TNF-response element-binding protein && PF00176:SNF2 family N-terminal domain|PF00271:Helicase conserved C-terminal dom…
M419DRAFT_113200	9191.44	19604.5	-1.09287	1.57393e-41	hypothetical protein && Q01302.2 RecName: Full=Clock-controlled protein 6 && -
M419DRAFT_139202	2346.48	5614.56	-1.25861	1.61646e-41	hypothetical protein && - && -
M419DRAFT_90481	1430.04	3520.06	-1.29961	1.91369e-41	translocation protein && Q99161.2 RecName: Full=Translocation protein SEC62 && PF03839:Translocation protein Sec62
M419DRAFT_23456	1575.98	4057.29	-1.36441	3.38086e-41	Pre protein translocase Sec Sec61-beta subunit && Q9HFC7.1 RecName: Full=Protein transport protein Sec61 subunit beta && PF03911:Sec61beta family
-	592.045	74.7763	2.98585	3.80798e-41	-
M419DRAFT_24696	8407.17	17974.7	-1.0962	4.34418e-41	vacuolar protease A && Q01294.2 RecName: Full=Vacuolar protease A; Flags: Precursor && PF00026:Eukaryotic aspartyl protease
M419DRAFT_38618	1850.95	558.266	1.72712	4.61686e-41	hypothetical protein && - && -
M419DRAFT_90417	632.84	95.3722	2.72538	6.86373e-41	myb superfamily protein && O13493.2 RecName: Full=Myb-like DNA-binding protein myb-1 && PF00249:Myb-like DNA-binding domain
M419DRAFT_25279	3625.94	7829.23	-1.11052	7.16649e-41	Myo-inositol-1-phosphate synthase && Q9LW96.1 RecName: Full=Inositol-3-phosphate synthase; Short=MIP synthase; AltName: Full=Myo-inositol 1-phosphate synthase; Short=IPS; Short=MI-1-P synthase && PF07994:Myo-inositol-1-phosphate synthase|PF01658:Myo-inositol-1-phosphate synthase
M419DRAFT_137001	321.718	1125.92	-1.80741	1.11684e-40	putative MFS hexose transporter && P07921.1 RecName: Full=Lactose permease && PF00083:Sugar (and other) transporter
M419DRAFT_111892	920.951	212.139	2.11588	2.31727e-40	putative glutamate-1-semialdehyde 2%2C1-aminomutase && O94492.2 RecName: Full=Uncharacterized aminotransferase C417.11c && PF00202:Aminotransferase class-III
M419DRAFT_140956	3677.36	8244.76	-1.16464	2.57334e-40	protein transport protein SEC61 alpha subunit && Q870W0.1 RecName: Full=Protein transport protein SEC61 subunit alpha && PF00344:SecY translocase|PF10559:Plug domain of Sec61p
M419DRAFT_141570	5177.65	11198	-1.11293	3.66934e-40	glutathione synthetase ATP-binding domain-like protein && O13907.1 RecName: Full=Probable ATP-citrate synthase subunit 2; AltName: Full=ATP-citrate (pro-S-)-lyase 2; AltName: Full=Citrate cleavage enzyme subunit 2 && PF08442:ATP-grasp domain|PF16114:ATP citrate lyase citrate-binding
M419DRAFT_119685	714.923	2349.41	-1.71719	5.12526e-40	hypothetical protein && - && -
M419DRAFT_99242	639.62	1900.62	-1.57104	8.85521e-40	acetate kinase && Q2HAJ4.2 RecName: Full=Probable acetate kinase; AltName: Full=Acetokinase && -
M419DRAFT_103637	879.455	2336.13	-1.40921	9.75144e-40	DnaJ-domain-containing protein && P25303.2 RecName: Full=DnaJ-related protein SCJ1; Short=J protein SCJ1; Flags: Precursor && PF01556:DnaJ C terminal domain|PF00226:DnaJ domain|PF00684:DnaJ central domain
M419DRAFT_137236	2060.41	4798.36	-1.2198	1.15376e-39	hypothetical protein && - && -
M419DRAFT_124745	368.413	1227.45	-1.7359	1.18338e-39	hypothetical protein && - && -
-	1219.4	314.34	1.95558	1.19599e-39	-
M419DRAFT_104193	4245.2	1383.35	1.61779	1.27066e-39	hypothetical protein && - && -
M419DRAFT_8573	1594.71	3826.38	-1.26245	2.22316e-39	carboxylesterase && D4B1N9.1 RecName: Full=Probable secreted lipase ARB_02369; Flags: Precursor && PF00135:Carboxylesterase family
M419DRAFT_103729	1079.56	296.749	1.86222	2.45127e-39	short chain dehydrogenase/reductase && E3VWK2.1 RecName: Full=1-deoxy-11-beta-hydroxypentalenate dehydrogenase; AltName: Full=Pentalenolactone biosynthesis protein F && PF00106:short chain dehydrogenase
M419DRAFT_25505	2123.4	718.901	1.56229	5.23154e-39	putative ABC bile acid transporter && P32386.2 RecName: Full=ATP-dependent bile acid permease && PF00005:ABC transporter|PF00664:ABC transporter transmembrane region
M419DRAFT_136187	453.318	1405.24	-1.63256	5.77881e-39	hypothetical protein && - && -
M419DRAFT_142026	621.89	1838.21	-1.56305	1.07391e-38	hypothetical protein && - && PF13632:Glycosyl transferase family group 2
M419DRAFT_83360	358.994	1218.11	-1.76196	1.45399e-38	putative autophagy protein && Q5AVT9.1 RecName: Full=Autophagy-related protein 22-2 && PF11700:Vacuole effluxer Atg22 like
M419DRAFT_24869	2792.01	6111.13	-1.13001	1.48917e-38	ras GEF && Q54PQ4.1 RecName: Full=Ras guanine nucleotide exchange factor A; Short=Aimless; AltName: Full=RasGEF domain-containing protein A && PF00617:RasGEF domain|PF00618:RasGEF N-terminal motif
M419DRAFT_12248	4949	1527.55	1.6953	1.49349e-38	hypothetical protein && - && -
M419DRAFT_97768	805.836	2179.73	-1.43544	1.66841e-38	hypothetical protein && - && PF03443:Glycosyl hydrolase family 61
M419DRAFT_122685	149.741	711.534	-2.24754	1.71603e-38	hypothetical protein && - && -
M419DRAFT_91092	37.3756	376.068	-3.32922	1.76464e-38	hypothetical protein && - && -
M419DRAFT_83428	1272.94	3196.07	-1.32848	1.84605e-38	protein translocase SEC6 && Q9C2D4.2 RecName: Full=Probable protein transport protein Sec61 subunit gamma && -
-	384.819	22.8821	4.06548	2.36175e-38	-
M419DRAFT_142981	1402.79	3462.99	-1.304	3.33708e-38	chorismate synthase && Q12640.2 RecName: Full=Chorismate synthase; AltName: Full=5-enolpyruvylshikimate-3-phosphate phospholyase && PF01264:Chorismate synthase
M419DRAFT_133809	643.283	123.536	2.37996	4.15107e-38	GroES-like protein && P43067.1 RecName: Full=Alcohol dehydrogenase 1; AltName: Full=40 kDa allergen; AltName: Full=Allergen Can a 1; AltName: Full=Allergen Can a I; AltName: Allergen=Cand a 1 && PF00107:Zinc-binding dehydrogenase|PF08240:Alcohol dehydrogenase GroES-like domain
M419DRAFT_5086	1385.55	312.203	2.14804	6.01948e-38	hypothetical protein && - && -
M419DRAFT_10370	2676.9	1068.89	1.32489	1.04746e-37	hypothetical protein && - && -
M419DRAFT_77115	1235.76	329.725	1.90858	1.06683e-37	class I glutamine amidotransferase-like protein && Q5AF03.1 RecName: Full=Glyoxalase 3; AltName: Full=Glutathione-independent glyoxalase && PF01965:DJ-1/PfpI family
M419DRAFT_24177	587.787	1704.88	-1.53624	1.14209e-37	hypothetical protein && - && -
M419DRAFT_23453	674.794	1831.85	-1.44087	1.24393e-37	sulfatase && O69787.2 RecName: Full=Choline-sulfatase && PF12411:Choline sulfatase enzyme C terminal|PF10232:Mediator of RNA polymerase II transcription complex subunit 8|PF00884:Sulfatase
M419DRAFT_142123	113.399	605.868	-2.41644	1.2508e-37	glycoside hydrolase && Q873Y0.1 RecName: Full=Endochitinase A1; AltName: Full=Chitinase A1; Flags: Precursor && -
M419DRAFT_124417	164.196	740.266	-2.17149	1.83534e-37	hypothetical protein && - && -
M419DRAFT_38294	1084.45	299.884	1.8544	1.95061e-37	cytochrome P450 && P38364.1 RecName: Full=Pisatin demethylase; AltName: Full=Cytochrome P450 57A2 && PF00067:Cytochrome P450
M419DRAFT_117652	681.385	113.562	2.58199	3.86331e-37	hypothetical protein && - && -
M419DRAFT_77284	6806.24	2245.46	1.59953	3.95275e-37	UV-endonuclease UvdE && Q01408.2 RecName: Full=UV-damage endonuclease; Short=UV-endonuclease; AltName: Full=Mutagen-sensitive protein 18 && PF00856:SET domain|PF09273:Rubisco LSMT substrate-binding|PF03851:UV-endonuclease UvdE
M419DRAFT_93142	278.869	1005.14	-1.84922	5.51404e-37	endo-beta 1%2C3-glucanase && P53626.1 RecName: Full=Glucan endo-1,3-beta-glucosidase BGN13.1; AltName: Full=(1->3)-beta-glucan endohydrolase BGN13.1; Short=(1->3)-beta-glucanase BGN13.1; AltName: Full=Basic beta-1,3-endoglucanase BGN13.1; Flags: Precursor && PF12708:Pectate lyase superfamily protein
M419DRAFT_127428	1267.82	401.206	1.65985	8.70609e-37	Thiamin diphosphate-binding protein && Q8HXY4.1 RecName: Full=2-oxoisovalerate dehydrogenase subunit alpha, mitochondrial; AltName: Full=Branched-chain alpha-keto acid dehydrogenase E1 component alpha chain; Short=BCKDE1A; Short=BCKDH E1-alpha; Flags: Precursor && PF00676:Dehydrogenase E1 component
M419DRAFT_100485	143.981	658.281	-2.19229	1.21781e-36	NAD(P)-binding protein && B8M9K8.1 RecName: Full=Short-chain dehydrogenase/reductase tropE; AltName: Full=Tropolone synthesis protein E && PF00106:short chain dehydrogenase
M419DRAFT_74305	927.133	2678.12	-1.52994	1.41129e-36	hypothetical protein && G4N7Z0.1 RecName: Full=Beta-glucosidase cel3A; AltName: Full=Beta-D-glucoside glucohydrolase cel3A; AltName: Full=Cellobiase cel3A; AltName: Full=Gentiobiase cel3A; Flags: Precursor && PF00933:Glycosyl hydrolase family 3 N terminal domain|PF14310:Fibronectin type III-like domain|PF01915:Glycosyl hydrolase family 3 C-terminal domain
M419DRAFT_128263	815.326	175.09	2.21502	1.86079e-36	hypothetical protein && - && PF14441:OTT_1508-like deaminase
M419DRAFT_99214	799.274	2091.52	-1.3882	2.08386e-36	adenylylsulfate kinase && Q9C2Y6.1 RecName: Full=Adenylyl-sulfate kinase; AltName: Full=ATP adenosine-5'-phosphosulfate 3'-phosphotransferase; AltName: Full=Adenosine-5'-phosphosulfate kinase; Short=APS kinase && PF01583:Adenylylsulphate kinase
M419DRAFT_72966	13.5942	310.257	-4.50617	2.5517e-36	rapamycin binding protein FKBP12 && Q6M981.2 RecName: Full=FK506-binding protein 1B; Short=FKBP-1B; AltName: Full=FK506-resistance protein 3; AltName: Full=Peptidyl-prolyl cis-trans isomerase fkr-3; Short=PPIase fkr-3; AltName: Full=Rapamycin-binding protein && PF00254:FKBP-type peptidyl-prolyl cis-trans isomerase
M419DRAFT_131954	1219.64	333.059	1.87268	3.01313e-36	hypothetical protein && - && -
M419DRAFT_24454	105.976	583.255	-2.46025	3.68602e-36	hypothetical protein && P38680.2 RecName: Full=N amino acid transport system protein; AltName: Full=Methyltryptophan resistance protein && PF01490:Transmembrane amino acid transporter protein
M419DRAFT_86627	578.201	91.3489	2.66001	4.30692e-36	ACC deaminase && Q5KMX3.1 RecName: Full=Probable 1-aminocyclopropane-1-carboxylate deaminase; Short=ACC deaminase; Short=ACCD && PF00291:Pyridoxal-phosphate dependent enzyme
M419DRAFT_101105	1169.14	2972.36	-1.34562	5.90032e-36	family 47 glycosyl hydrolase && Q8H116.1 RecName: Full=Mannosyl-oligosaccharide 1,2-alpha-mannosidase MNS2; Short=AtMANIa; AltName: Full=Alpha-mannosidase IA && PF01532:Glycosyl hydrolase family 47
M419DRAFT_36853	34.7707	348.174	-3.32258	7.40629e-36	hypothetical protein && - && -
M419DRAFT_120647	1341.01	338.39	1.9858	1.26916e-35	hypothetical protein && - && -
M419DRAFT_72560	15426.2	7449.62	1.04998	2.65028e-35	hypothetical protein && - && -
-	1765.26	4163.16	-1.23754	3.1966e-35	-
M419DRAFT_23523	512.612	80.1773	2.67019	5.68785e-35	CAIB/BAIF family enzyme && A9WC39.1 RecName: Full=Succinyl-CoA--L-malate CoA-transferase beta subunit >Q1KLK0.1 RecName: Full=Succinyl-CoA--L-malate CoA-transferase beta subunit && PF02515:CoA-transferase family III
-	1190.45	359.266	1.72677	7.28914e-35	-
M419DRAFT_135691	2759.09	1023.91	1.42978	7.72512e-35	hypothetical protein && P46468.2 RecName: Full=Putative cell division cycle ATPase && PF00004:ATPase family associated with various cellular activities (AAA)
M419DRAFT_135776	2340.35	4962.62	-1.08432	1.46419e-34	hypothetical protein && Q52FS9.2 RecName: Full=Phosphatidylglycerol/phosphatidylinositol transfer protein; Short=PG/PI-TP; Flags: Precursor && PF02221:ML domain
M419DRAFT_6145	794.9	2098.22	-1.39985	4.80466e-34	hypothetical protein && B0YDH7.1 RecName: Full=C2H2 finger domain transcription factor mtfA && -
M419DRAFT_72668	1289.11	3095.51	-1.26335	4.94248e-34	hypothetical protein && O14166.1 RecName: Full=Uncharacterized protein C4C5.03 && PF04193:PQ loop repeat
M419DRAFT_95281	89.6379	2852.34	-4.99135	8.32826e-34	putative aflatoxin efflux pump && B6HJU0.1 RecName: Full=Efflux pump roqT; AltName: Full=Roquefortine/meleagrin synthesis protein T && PF07690:Major Facilitator Superfamily
M419DRAFT_133849	815.443	181.33	2.16569	9.0245e-34	hypothetical protein && - && -
M419DRAFT_23689	873.846	2133.58	-1.28786	1.0224e-33	Six-hairpin glycosidase && Q05031.1 RecName: Full=Mannan endo-1,6-alpha-mannosidase DFG5; AltName: Full=Endo-alpha-1->6-D-mannanase DFG5; Flags: Precursor && PF03663:Glycosyl hydrolase family 76
M419DRAFT_77509	1512.48	493.574	1.61595	1.02698e-33	hypothetical protein && - && -
M419DRAFT_141075	917.16	2219.65	-1.27522	1.308e-33	PAP2-domain-containing protein && Q10142.1 RecName: Full=Inositol phosphorylceramide synthase catalytic subunit aur1; Short=IPC synthase catalytic subunit aur1; AltName: Full=Aureobasidin A resistance protein homolog; AltName: Full=Phosphatidylinositol:ceramide phosphoinositol transferase && PF01569:PAP2 superfamily
M419DRAFT_24178	1473.87	3437.62	-1.22141	1.63601e-33	LmbE-like protein && D4B4K9.1 RecName: Full=N-acetylglucosaminyl-phosphatidylinositol de-N-acetylase && PF02585:GlcNAc-PI de-N-acetylase
M419DRAFT_37499	310.544	14.2764	4.46114	1.79918e-33	hypothetical protein && - && -
M419DRAFT_73258	1445.29	500.772	1.52865	1.98869e-33	3-hydroxyisobutyrate dehydrogenase && Q9V8M5.2 RecName: Full=Probable 3-hydroxyisobutyrate dehydrogenase, mitochondrial; Short=HIBADH; Flags: Precursor && PF14833:NAD-binding of NADP-dependent 3-hydroxyisobutyrate dehydrogenase|PF03446:NAD binding domain of 6-phosphogluconate dehydrogenase
M419DRAFT_126474	366.503	1144.91	-1.64411	1.99293e-33	hypothetical protein && Q9AJU2.1 RecName: Full=8-demethyl-8-alpha-L-rhamnosyl tetracenomycin-C 2'-O-methyltransferase; AltName: Full=O-methyltransferase I && -
M419DRAFT_119933	4306.58	1868.65	1.20403	3.73101e-33	hypothetical protein && - && -
M419DRAFT_74587	747.407	122.777	2.59817	3.9906e-33	beta-lactamase/transpeptidase-like protein && Q9Y7D1.1 RecName: Full=Acyltransferase LovD; AltName: Full=Lovastatin hydrolase; AltName: Full=Simvastatin synthase LovD; Short=SV synthase && PF00144:Beta-lactamase
M419DRAFT_83364	1240.15	421.693	1.5559	4.49967e-33	putative GNAT family N-acetyltransferase && - && PF13508:Acetyltransferase (GNAT) domain
M419DRAFT_79514	7543.39	17001.8	-1.17227	5.5707e-33	hypothetical protein && A0A0A7HJC7.1 RecName: Full=C2H2 type master regulator of conidiophore development brlA && -
M419DRAFT_123186	8039.99	18121.5	-1.17251	5.7272e-33	histone H2A && Q875B8.3 RecName: Full=Histone H2A && PF16211:C-terminus of histone H2A|PF00125:Core histone H2A/H2B/H3/H4
M419DRAFT_103899	962.384	2416.5	-1.32771	7.19649e-33	beta-1%2C3-glucanosyltransferase && D4ATC3.1 RecName: Full=1,3-beta-glucanosyltransferase ARB_07487; AltName: Full=Glycolipid-anchored surface protein ARB_07487; Flags: Precursor && PF03198:Glucanosyltransferase|PF07983:X8 domain
M419DRAFT_37219	652.339	1703.27	-1.38452	8.11318e-33	signal peptidase subunit family protein && Q12133.1 RecName: Full=Signal peptidase complex subunit SPC3; AltName: Full=Microsomal signal peptidase subunit 3 && PF04573:Signal peptidase subunit
M419DRAFT_7446	5395.32	2547.25	1.08251	1.18265e-32	Mob1/phocein && O74558.1 RecName: Full=Maintenance of ploidy protein mob2 && PF03637:Mob1/phocein family
M419DRAFT_26391	1016.82	2428.69	-1.25644	1.21317e-32	hypothetical protein && A3F5L3.1 RecName: Full=Fatty acid desaturase DES2; Short=SbDES2 && PF00487:Fatty acid desaturase
M419DRAFT_92966	1042.01	331.751	1.65156	1.70936e-32	hypothetical protein && - && PF12680:SnoaL-like domain
M419DRAFT_34141	1177.86	353.815	1.7364	1.71849e-32	putative beta-alanine synthase && Q8VXY9.1 RecName: Full=Ureidoglycolate hydrolase; Short=AtUAH; AltName: Full=Allantoate amidohydrolase 2; Short=AtAHH2; AltName: Full=Ureidoglycolate amidohydrolase; Flags: Precursor && PF01546:Peptidase family M20/M25/M40
M419DRAFT_12178	943.374	2309.56	-1.29151	2.17183e-32	putative oxysterol binding protein && P35844.1 RecName: Full=Oxysterol-binding protein homolog 4; AltName: Full=Protein KES1 && PF01237:Oxysterol-binding protein
M419DRAFT_91596	30.6748	323.146	-3.39249	2.3792e-32	nucleotide-diphospho-sugar transferase && Q00310.1 RecName: Full=Glycolipid 2-alpha-mannosyltransferase 1; AltName: Full=Alpha-1,2-mannosyltransferase 1 && PF01793:Glycolipid 2-alpha-mannosyltransferase
M419DRAFT_109567	1237.12	2837.73	-1.1976	2.71921e-32	putative beta-glucosidase 1 precursor && Q4WMU3.2 RecName: Full=Probable beta-glucosidase F; AltName: Full=Beta-D-glucoside glucohydrolase F; AltName: Full=Cellobiase F; AltName: Full=Gentiobiase F; Flags: Precursor && PF00933:Glycosyl hydrolase family 3 N terminal domain|PF01915:Glycosyl hydrolase family 3 C-terminal domain|PF14310:Fibronectin type III-like domain
M419DRAFT_137182	792.382	1957.06	-1.30423	3.23994e-32	bifunctional 6-phosphofructo-2-kinase/fructose-2%2C6-bisphosphate 2-phosphatase && P40433.1 RecName: Full=6-phosphofructo-2-kinase 1; Short=6PF-2-K 1; AltName: Full=Phosphofructokinase 2 I && PF00300:Histidine phosphatase superfamily (branch 1)|PF01591:6-phosphofructo-2-kinase
-	836.34	233.953	1.83844	3.51919e-32	-
M419DRAFT_140356	14581.1	5541.48	1.39584	4.28603e-32	RNA-binding domain-containing protein && Q10193.3 RecName: Full=Pre-mRNA-splicing factor srp1 && PF00076:RNA recognition motif. (a.k.a. RRM, RBD, or RNP domain)
M419DRAFT_103979	2543.4	5351.6	-1.07301	4.91215e-32	hypothetical protein && - && PF03896:Translocon-associated protein (TRAP), alpha subunit
M419DRAFT_25052	5809.01	2775.19	1.06533	5.28265e-32	isocitrate lyase and phosphorylmutase && Q4HYR2.1 RecName: Full=Isocitrate lyase; Short=ICL; Short=Isocitrase; Short=Isocitratase; AltName: Full=Methylisocitrate lyase; Short=MICA; AltName: Full=Threo-D(S)-isocitrate glyoxylate-lyase && PF00463:Isocitrate lyase family
-	6.62139	256.166	-5.27625	5.59602e-32	-
M419DRAFT_71880	300.72	17.7307	4.10239	5.8276e-32	kinase-like protein && Q3UMW7.2 RecName: Full=MAP kinase-activated protein kinase 3; Short=MAPK-activated protein kinase 3; Short=MAPKAP kinase 3; Short=MAPKAP-K3; Short=MAPKAPK-3; Short=MK-3 && PF00069:Protein kinase domain
M419DRAFT_105436	1757.74	3850.57	-1.13107	6.09986e-32	SURF4-domain-containing protein && O74559.1 RecName: Full=Surfeit locus protein 4 homolog && PF02077:SURF4 family
M419DRAFT_126604	913.203	270.473	1.75676	6.47089e-32	alpha/beta hydrolase fold family protein && - && PF12146:Serine aminopeptidase, S33
M419DRAFT_130681	146.421	1878.07	-3.68012	6.69899e-32	hypothetical protein && - && -
M419DRAFT_25832	2087.8	794.885	1.39234	6.76874e-32	hypothetical protein && P45856.1 RecName: Full=Probable 3-hydroxybutyryl-CoA dehydrogenase; AltName: Full=Beta-hydroxybutyryl-CoA dehydrogenase; Short=BHBD && PF02737:3-hydroxyacyl-CoA dehydrogenase, NAD binding domain|PF00725:3-hydroxyacyl-CoA dehydrogenase, C-terminal domain
M419DRAFT_80603	287.313	940.724	-1.71074	6.85037e-32	hypothetical protein && - && -
M419DRAFT_84874	1434.11	503.347	1.50986	8.6959e-32	kynureninase && Q7S332.1 RecName: Full=Kynureninase 1; AltName: Full=Biosynthesis of nicotinic acid protein 5-1; AltName: Full=L-kynurenine hydrolase 1 && PF00266:Aminotransferase class-V
M419DRAFT_67432	254.744	2850.91	-3.48375	8.77133e-32	family 2 glycosyl hydrolase && I2C092.1 RecName: Full=Beta-mannosidase B; AltName: Full=Mannanase B; Short=Mannase B && PF02837:Glycosyl hydrolases family 2, sugar binding domain|PF00703:Glycosyl hydrolases family 2
-	459.838	67.2289	2.7774	1.03499e-31	-
M419DRAFT_70331	589.016	1661.37	-1.49539	1.24654e-31	hypothetical protein && O74851.1 RecName: Full=Probable secreted beta-glucosidase adg3; Flags: Precursor && PF03856:Beta-glucosidase (SUN family)
M419DRAFT_137197	22644.9	46984.2	-1.05295	1.85188e-31	plasma membrane ATPase && P07038.1 RecName: Full=Plasma membrane ATPase; AltName: Full=Proton pump && PF00690:Cation transporter/ATPase, N-terminus|PF00122:E1-E2 ATPase|PF00702:haloacid dehalogenase-like hydrolase
M419DRAFT_59591	3693.17	1318.62	1.48557	2.39553e-31	hypothetical protein && - && PF04082:Fungal specific transcription factor domain|PF00172:Fungal Zn(2)-Cys(6) binuclear cluster domain
M419DRAFT_10868	1833.66	638.374	1.52033	2.52843e-31	Metallo-dependent phosphatase && Q5B5P1.1 RecName: Full=Probable rhamnogalacturonate lyase C; Flags: Precursor && PF00149:Calcineurin-like phosphoesterase
M419DRAFT_t13	711.379	116.347	2.61042	5.04613e-31	tRNA-Arg && - && -
M419DRAFT_103773	2498.21	1024.27	1.28549	6.67104e-31	PLP-dependent transferase && A7UX13.1 RecName: Full=Hercynylcysteine sulfoxide lyase; AltName: Full=Ergothioneine biosynthesis protein 2; AltName: Full=PLP-binding cysteine desulfurase; AltName: Full=PLP-dependent C-S lyase && PF00266:Aminotransferase class-V
M419DRAFT_107015	10114.2	20476.4	-1.01765	1.23771e-30	hypothetical protein && Q12618.1 RecName: Full=Acyl-CoA desaturase; AltName: Full=Delta(9)-desaturase; Short=Delta-9 desaturase; AltName: Full=Fatty acid desaturase; AltName: Full=Stearoyl-CoA desaturase && PF00173:Cytochrome b5-like Heme/Steroid binding domain|PF00487:Fatty acid desaturase
M419DRAFT_123852	713.063	1783.8	-1.32328	1.26582e-30	hypothetical protein && - && -
M419DRAFT_115231	460.171	1259.44	-1.45252	1.39538e-30	putative neutral amino acid permease && P38680.2 RecName: Full=N amino acid transport system protein; AltName: Full=Methyltryptophan resistance protein && PF01490:Transmembrane amino acid transporter protein
M419DRAFT_102495	1142.66	379.722	1.59099	1.89746e-30	acetamidase && O59805.1 RecName: Full=Putative amidase C550.07 && PF01425:Amidase
M419DRAFT_137899	2284.23	4640.75	-1.02261	2.47821e-30	methylene-fatty-acyl-phospholipid synthase && Q7S5W9.1 RecName: Full=Phosphatidyl-N-methylethanolamine N-methyltransferase; AltName: Full=Cholineless-2; AltName: Full=Phospholipid methyltransferase; Short=PLMT && PF04191:Phospholipid methyltransferase
M419DRAFT_128163	88.0932	477.471	-2.43694	3.71918e-30	hypothetical protein && - && -
M419DRAFT_103307	2569.79	5153.83	-1.00387	5.50649e-30	ribonucleoside-diphosphate reductase M2 subunit && Q9C167.2 RecName: Full=Ribonucleoside-diphosphate reductase small chain; AltName: Full=Ribonucleotide reductase small subunit && PF00268:Ribonucleotide reductase, small chain
M419DRAFT_96396	8857.28	4181.79	1.08251	7.15801e-30	NAD(P)-binding protein && Q8NK50.1 RecName: Full=NADP-dependent mannitol dehydrogenase; Short=MtDH; AltName: Full=Mannitol 2-dehydrogenase [NADP(+)] && PF00106:short chain dehydrogenase
M419DRAFT_72207	1989.59	819.385	1.28068	7.91096e-30	enoyl-CoA hydratase && Q1ZXF1.1 RecName: Full=Probable enoyl-CoA hydratase, mitochondrial; AltName: Full=Enoyl-CoA hydratase 1; AltName: Full=Short-chain enoyl-CoA hydratase; Short=SCEH; Flags: Precursor && PF00378:Enoyl-CoA hydratase/isomerase
M419DRAFT_135214	35622.9	14790.4	1.26819	9.4693e-30	glucose repressible protein Grg1 && - && -
M419DRAFT_142901	285.649	913.669	-1.67764	1.1481e-29	membrane transporter && Q9C101.1 RecName: Full=Uncharacterized MFS-type transporter PB1E7.08c && PF07690:Major Facilitator Superfamily
M419DRAFT_101325	1374.83	2968.18	-1.11019	1.92485e-29	putative bleomycin hydrolase && C7GPC1.2 RecName: Full=Cysteine proteinase 1, mitochondrial; AltName: Full=Bleomycin hydrolase; Short=BLM hydrolase; AltName: Full=Homocysteine-thiolactonase; Short=HTLase; Short=Hcy-thiolactonase; AltName: Full=Leucine aminopeptidase 3; AltName: Full=Y3; Flags: Precursor && PF03051:Peptidase C1-like family
M419DRAFT_113336	2685.92	1169.36	1.19877	2.05096e-29	mitochondrial carrier && P40464.1 RecName: Full=Mitochondrial FAD carrier protein FLX1 && PF00153:Mitochondrial carrier protein
M419DRAFT_82175	2165.91	916.185	1.24106	4.47388e-29	acyl-CoA dehydrogenase NM domain-like protein && Q9FS87.2 RecName: Full=Isovaleryl-CoA dehydrogenase, mitochondrial; Short=IVD; AltName: Full=Isovaleryl-CoA dehydrogenase 2; Short=St-IVD2; Flags: Precursor && PF00441:Acyl-CoA dehydrogenase, C-terminal domain|PF02770:Acyl-CoA dehydrogenase, middle domain|PF02771:Acyl-CoA dehydrogenase, N-terminal domain
M419DRAFT_111204	2922.53	6200.54	-1.08501	4.65465e-29	Pre protein translocase subunit && Q9HGN7.1 RecName: Full=Translocation protein sec63 && PF02889:Sec63 Brl domain|PF00226:DnaJ domain
M419DRAFT_68160	399.624	66.3503	2.59096	4.75307e-29	aldo/keto reductase && Q6UEH5.1 RecName: Full=Norsolorinic acid reductase B; AltName: Full=Aflatoxin biosynthesis protein F && PF00248:Aldo/keto reductase family
M419DRAFT_38144	13.4016	8688.79	-9.34417	5.33655e-29	hypothetical protein && - && PF08030:Ferric reductase NAD binding domain|PF08022:FAD-binding domain|PF01794:Ferric reductase like transmembrane component
M419DRAFT_124424	1187.71	370.677	1.67948	6.40517e-29	hypothetical protein && - && -
M419DRAFT_122983	13227.8	27413.1	-1.05134	9.00522e-29	hypothetical protein && - && -
M419DRAFT_79622	112.008	543.612	-2.27655	9.13131e-29	hypothetical protein && P09805.1 RecName: Full=Killer toxin subunits alpha/beta; AltName: Full=RF2 protein; Contains: RecName: Full=Killer toxin subunit alpha; Contains: RecName: Full=Killer toxin subunit beta; AltName: Full=Endochitinase; Flags: Precursor && PF00704:Glycosyl hydrolases family 18
M419DRAFT_93755	69.9067	3856.37	-5.78455	1.06649e-28	NADP-specific glutamate dehydrogenase && Q96VJ7.1 RecName: Full=NADP-specific glutamate dehydrogenase; Short=NADP-GDH; AltName: Full=NADP-dependent glutamate dehydrogenase && PF00208:Glutamate/Leucine/Phenylalanine/Valine dehydrogenase|PF02812:Glu/Leu/Phe/Val dehydrogenase, dimerisation domain
M419DRAFT_130653	143.854	660.118	-2.20001	1.09031e-28	hypothetical protein && - && -
M419DRAFT_135838	14602.1	2526.03	2.53118	1.24934e-28	MFS transporter && P25351.2 RecName: Full=Uncharacterized membrane protein YCR023C && PF07690:Major Facilitator Superfamily
M419DRAFT_100846	1771.61	607.844	1.54138	1.31808e-28	Piwi-domain-containing protein && Q7Y001.2 RecName: Full=Protein argonaute 12; Short=OsAGO12 && PF16486:N-terminal domain of argonaute|PF16488:Argonaute linker 2 domain|PF02170:PAZ domain|PF02171:Piwi domain|PF08699:Argonaute linker 1 domain
M419DRAFT_39243	925.795	2244.76	-1.27841	1.40841e-28	TPR-like protein && - && PF13414:TPR repeat
M419DRAFT_132121	29.5014	274.816	-3.21917	1.45701e-28	hypothetical protein && - && -
M419DRAFT_103464	1758.81	3773.32	-1.10145	1.51493e-28	hypothetical protein && Q5ANB1.1 RecName: Full=White-opaque regulator 1 && PF00172:Fungal Zn(2)-Cys(6) binuclear cluster domain|PF11951:Fungal specific transcription factor domain
M419DRAFT_104190	413.252	63.8543	2.68591	1.66899e-28	hypothetical protein && - && PF12417:Zinc finger protein
M419DRAFT_33630	26.8568	269.025	-3.32311	1.73291e-28	putative xylose permease && P49374.1 RecName: Full=High-affinity glucose transporter && PF00083:Sugar (and other) transporter
M419DRAFT_134448	27.0693	1702.23	-5.97195	2.6615e-28	family 31 glycosyl hydrolase && P31434.2 RecName: Full=Alpha-xylosidase && PF13802:Galactose mutarotase-like|PF01055:Glycosyl hydrolases family 31
M419DRAFT_11480	769.874	1848.23	-1.26359	2.72081e-28	endoplasmic oxidoreductin && Q7SEY9.1 RecName: Full=Endoplasmic reticulum oxidoreductin-1; Flags: Precursor && PF04137:Endoplasmic Reticulum Oxidoreductin 1 (ERO1)
M419DRAFT_106509	432.022	1163.35	-1.42877	2.92959e-28	hypothetical protein && - && PF01284:Membrane-associating domain
M419DRAFT_126916	2319.15	764.316	1.60116	4.19107e-28	MFS general substrate transporter && - && PF07690:Major Facilitator Superfamily
M419DRAFT_118517	1803.55	630.646	1.51419	4.86084e-28	hypothetical protein && - && -
M419DRAFT_87301	532.477	123.256	2.1093	5.28139e-28	hypothetical protein && - && PF05705:Eukaryotic protein of unknown function (DUF829)
M419DRAFT_141867	1669.58	3410.62	-1.03054	7.40992e-28	Choline/ethanolaminephosphotransferase && O13901.1 RecName: Full=Uncharacterized CDP-alcohol phosphatidyltransferase class-I family protein C22A12.10 && PF01066:CDP-alcohol phosphatidyltransferase
M419DRAFT_135815	17.71	246.173	-3.80017	8.4842e-28	putative endoglucanase && - && -
M419DRAFT_25371	841.536	1955.26	-1.2158	1.02568e-27	calcium/proton exchanger && O59768.1 RecName: Full=Vacuolar calcium ion transporter; AltName: Full=Vacuolar Ca(2+)/H(+) exchanger && PF01699:Sodium/calcium exchanger protein
M419DRAFT_82375	1082.86	2345.15	-1.11481	1.22517e-27	hypothetical protein && Q06003.3 RecName: Full=Protein goliath; AltName: Full=Protein g1; Flags: Precursor && PF02225:PA domain|PF13639:Ring finger domain
M419DRAFT_9748	16.8682	240.652	-3.84131	1.37443e-27	hypothetical protein && - && -
M419DRAFT_71426	800.415	243.517	1.715	1.48721e-27	putative MFS transporter && Q9HDX4.2 RecName: Full=Uncharacterized transporter mfc1 && PF07690:Major Facilitator Superfamily
M419DRAFT_97509	4383.68	2122.21	1.04623	1.66497e-27	Pkinase-domain-containing protein && O59763.1 RecName: Full=Serine/threonine-protein kinase oca2 && PF00069:Protein kinase domain
M419DRAFT_84457	6.54197	224.419	-5.08741	2.04792e-27	hypothetical protein && - && -
M419DRAFT_67663	8.26531	220.525	-4.72436	2.17088e-27	acetamidase/formamidase && Q50228.1 RecName: Full=Formamidase; AltName: Full=Formamide amidohydrolase && PF03069:Acetamidase/Formamidase family
M419DRAFT_6901	450.82	2.78539	7.32685	2.26398e-27	hypothetical protein && - && -
M419DRAFT_109905	13880.3	5879.56	1.23916	2.31002e-27	hypothetical protein && Q00586.1 RecName: Full=Frequency clock protein && PF09421:Frequency clock protein
M419DRAFT_36479	2735.72	1291.88	1.08277	2.58225e-27	hypothetical protein && Q10499.3 RecName: Full=Apoptosis-inducing factor 1 && PF00355:Rieske [2Fe-2S] domain|PF07992:Pyridine nucleotide-disulphide oxidoreductase
M419DRAFT_99224	1077.6	2644.11	-1.29437	3.29499e-27	cytochrome P450 52A11 && P10615.3 RecName: Full=Cytochrome P450 52A1; AltName: Full=Alkane-inducible P450-ALK1; AltName: Full=CYPLIIA1 && PF00067:Cytochrome P450
M419DRAFT_136852	3344.96	6887.35	-1.04191	3.41424e-27	HAD-like protein && - && PF13419:Haloacid dehalogenase-like hydrolase
M419DRAFT_87439	83.1158	443.307	-2.41278	4.3958e-27	hypothetical protein && - && PF10528:GLEYA domain
M419DRAFT_93149	621.656	1520.97	-1.29073	4.54022e-27	MFS general substrate transporter && O74923.1 RecName: Full=Uncharacterized transporter C757.13 && PF07690:Major Facilitator Superfamily
M419DRAFT_34774	1291.52	409.403	1.65626	5.67765e-27	polyketide synthase && G3XMD1.1 RecName: Full=Highly reducing polyketide synthase azaB; Short=HR-PKS azaB; AltName: Full=Azaphilone biosynthesis cluster protein azaB && PF00698:Acyl transferase domain|PF00550:Phosphopantetheine attachment site|PF08242:Methyltransferase domain|PF02801:Beta-ketoacyl synthase, C-terminal domain|PF08659:KR domain|PF00109:Beta-ketoacyl synthase, N-terminal domain|PF14…
M419DRAFT_34723	1805.64	783.804	1.20365	6.65783e-27	Mak16 protein && P10962.2 RecName: Full=Protein MAK16; AltName: Full=Maintenance of killer protein 16 && PF04874:Mak16 protein C-terminal region|PF01778:Ribosomal L28e protein family
M419DRAFT_139361	888.342	1977.17	-1.15441	7.26194e-27	putative lectin family integral membrane protein && - && PF03388:Legume-like lectin family
M419DRAFT_141272	2122.62	945.896	1.16642	7.44594e-27	C2H2 type zinc finger-containing protein && Q86IH1.1 RecName: Full=Homeobox protein 4; Short=DdHbx-4 && PF05920:Homeobox KN domain|PF03221:Tc5 transposase DNA-binding domain
M419DRAFT_124027	1152.59	2954.81	-1.35869	1.10327e-26	hypothetical protein && - && PF00397:WW domain
M419DRAFT_122177	1003.04	2200.36	-1.1332	1.25727e-26	hypothetical protein && - && -
M419DRAFT_122268	438.245	1243.51	-1.50447	1.30675e-26	hypothetical protein && - && -
M419DRAFT_7623	93.6743	438.405	-2.2258	1.38633e-26	hexose transporter-like protein && P32465.1 RecName: Full=Low-affinity glucose transporter HXT1 && PF00083:Sugar (and other) transporter
M419DRAFT_84535	2101.42	870.3	1.27125	1.45816e-26	hypothetical protein && - && -
M419DRAFT_141958	2149.25	985.88	1.12442	1.62012e-26	hexokinase-1 && Q4U3Y2.1 RecName: Full=Hexokinase-1; AltName: Full=Hexokinase I && PF00349:Hexokinase|PF03727:Hexokinase
M419DRAFT_36823	611.995	1593.79	-1.37997	1.64151e-26	ferric reductase && P36033.1 RecName: Full=Ferric/cupric reductase transmembrane component 2; AltName: Full=Ferric-chelate reductase 2; Flags: Precursor && PF08022:FAD-binding domain|PF01794:Ferric reductase like transmembrane component|PF08030:Ferric reductase NAD binding domain
M419DRAFT_26832	1656.5	3613.38	-1.1257	1.64383e-26	cysteine proteinase && Q6ZFZ4.1 RecName: Full=Calpain-type cysteine protease ADL1; AltName: Full=Phytocalpain ADL1; AltName: Full=Protein ADAXIALIZED LEAF1; AltName: Full=Protein DEFECTIVE KERNEL 1; Short=OsDEK1; AltName: Full=Protein SHOOTLESS 3; Flags: Precursor && PF00648:Calpain family cysteine protease
-	275.986	25.0685	3.45321	1.92672e-26	-
M419DRAFT_97568	1817.81	3737.04	-1.03943	2.41032e-26	ras-domain-containing protein && P52498.1 RecName: Full=Ras-related protein RSR1; Flags: Precursor && PF00071:Ras family
M419DRAFT_98836	2261.18	4850.69	-1.10096	3.42487e-26	acid protease && - && -
M419DRAFT_120145	1039.56	2268.06	-1.12566	3.90937e-26	hypothetical protein && - && -
M419DRAFT_136611	2638.15	1065.79	1.30641	4.86497e-26	sorbitol dehydrogenase && P0DMQ6.1 RecName: Full=Sorbitol dehydrogenase; AltName: Full=L-iditol 2-dehydrogenase && PF08240:Alcohol dehydrogenase GroES-like domain|PF00107:Zinc-binding dehydrogenase
M419DRAFT_126586	1514.97	589.146	1.36324	5.17702e-26	P-loop containing nucleoside triphosphate hydrolase protein && P12866.1 RecName: Full=Alpha-factor-transporting ATPase; AltName: Full=Mating factor A secretion protein STE6; AltName: Full=Multiple drug resistance protein homolog; AltName: Full=P-glycoprotein && PF00664:ABC transporter transmembrane region|PF00005:ABC transporter
M419DRAFT_125596	774.796	1929.13	-1.31584	5.91244e-26	kinesin-domain-containing protein && Q12756.2 RecName: Full=Kinesin-like protein KIF1A; AltName: Full=Axonal transporter of synaptic vesicles; AltName: Full=Microtubule-based motor KIF1A; AltName: Full=Unc-104- and KIF1A-related protein; Short=hUnc-104 && PF00225:Kinesin motor domain
M419DRAFT_114917	1960.91	838.912	1.22441	6.2494e-26	hypothetical protein && - && -
M419DRAFT_142450	1182.2	2514.75	-1.08861	6.25609e-26	Dolichyl-diphosphooligosaccharide-protein glycosyltransferase 48kDa subunit && Q6ZLK0.1 RecName: Full=Dolichyl-diphosphooligosaccharide--protein glycosyltransferase 48 kDa subunit; Short=Oligosaccharyl transferase 48 kDa subunit; Flags: Precursor && PF03345:Oligosaccharyltransferase 48 kDa subunit beta
M419DRAFT_138416	362.804	1036.28	-1.51438	6.50054e-26	5'-nucleotidase precursor && B3A0N5.1 RecName: Full=Apyrase; AltName: Full=ATP-diphosphatase; Short=ADPase; AltName: Full=ATP-diphosphohydrolase; AltName: Full=Adenosine diphosphatase; AltName: Allergen=Tab y 1; Flags: Precursor [Tabanus yao] && PF02872:5'-nucleotidase, C-terminal domain|PF00149:Calcineurin-like phosphoesterase
M419DRAFT_137163	232.505	733.467	-1.65771	6.62895e-26	FAD-binding domain-containing protein && O17397.1 RecName: Full=Diminuto-like protein && PF01565:FAD binding domain
M419DRAFT_134327	84.998	413.107	-2.27993	7.06485e-26	putative carbonic anhydrase && P64798.1 RecName: Full=Uncharacterized protein Mb1315 >P9WPJ6.1 RecName: Full=Beta-carbonic anhydrase 1; Short=Beta-CA 1; AltName: Full=Carbonate dehydratase 1; AltName: Full=mtCA 1 >P9WPJ7.1 RecName: Full=Beta-carbonic anhydrase 1; Short=Beta-CA 1; AltName: Full=Carbonate dehydratase 1; AltName: Full=mtCA 1 && PF00484:Carbonic anhydrase
M419DRAFT_25295	557.153	1372.3	-1.29992	1.02319e-25	hypothetical protein && P25340.2 RecName: Full=Delta(24(24(1)))-sterol reductase; AltName: Full=C-24(28) sterol reductase; AltName: Full=Sterol Delta(24(28))-reductase && PF01222:Ergosterol biosynthesis ERG4/ERG24 family
M419DRAFT_36511	3167.05	1333.71	1.24831	1.06414e-25	putative cutinase transcription factor 1 alpha && - && PF04082:Fungal specific transcription factor domain|PF00172:Fungal Zn(2)-Cys(6) binuclear cluster domain
M419DRAFT_133433	7987.9	3311.91	1.27018	1.44157e-25	hypothetical protein && - && PF10336:Protein of unknown function (DUF2420)
M419DRAFT_88350	759.172	195.147	1.95813	1.92678e-25	putative NRPS-like enzyme && O68008.1 RecName: Full=Bacitracin synthase 3; Short=BA3; Includes: RecName: Full=ATP-dependent isoleucine adenylase; Short=IleA; AltName: Full=Isoleucine activase; Includes: RecName: Full=ATP-dependent D-phenylalanine adenylase; Short=D-PheA; AltName: Full=D-phenylalanine activase; Includes: RecName: Full=ATP-dependent histidine adenylase; Short=HisA; AltName: Full=Hi…
-	444.187	78.3404	2.50129	2.67394e-25	-
M419DRAFT_73396	594.98	157.599	1.91382	2.86976e-25	putative aminotransferase && Q3UX83.1 RecName: Full=Probable inactive 1-aminocyclopropane-1-carboxylate synthase-like protein 2; Short=ACC synthase-like protein 2 && PF00155:Aminotransferase class I and II
-	1320.15	395.806	1.73872	4.05113e-25	-
-	811.413	1897.7	-1.22516	4.05774e-25	-
M419DRAFT_27041	1354.4	551.169	1.29808	4.81937e-25	delta-1-pyrroline-5-carboxylate dehydrogenase 1 && Q9P8I0.2 RecName: Full=Delta-1-pyrroline-5-carboxylate dehydrogenase, mitochondrial; Short=P5C dehydrogenase; AltName: Full=L-glutamate gamma-semialdehyde dehydrogenase; Flags: Precursor && PF00171:Aldehyde dehydrogenase family
M419DRAFT_104023	1309.92	465.151	1.49467	5.49965e-25	hypothetical protein && B8F7C5.1 RecName: Full=Copper homeostasis protein CutC && PF03932:CutC family
M419DRAFT_94181	508.517	1246.59	-1.2933	6.25374e-25	UAA transporter && Q5B5W2.1 RecName: Full=UDP-galactose transporter homolog 1 && PF08449:UAA transporter family
-	1457.07	503.487	1.53303	7.61251e-25	-
M419DRAFT_119876	312.174	881.473	-1.4969	7.88594e-25	hypothetical protein && - && -
M419DRAFT_130674	658.835	1595.84	-1.2756	8.28124e-25	hypothetical protein && - && -
M419DRAFT_128837	331.979	54.999	2.5928	9.62739e-25	OPT-domain-containing protein && P40900.2 RecName: Full=Sexual differentiation process protein isp4 && PF03169:OPT oligopeptide transporter protein
M419DRAFT_10975	3225.04	1281.22	1.33143	1.15584e-24	hypothetical protein && - && PF10453:Nuclear fragile X mental retardation-interacting protein 1 (NUFIP1)
M419DRAFT_100873	636.61	189.077	1.75075	1.2545e-24	aldolase && P0CJ44.1 RecName: Full=Putative fructose-bisphosphate aldolase; Short=FBP aldolase; Short=FBPA; AltName: Full=Putative fructose-1,6-bisphosphate aldolase && PF01116:Fructose-bisphosphate aldolase class-II
M419DRAFT_80242	2137.67	927.017	1.20624	1.34737e-24	hypothetical protein && - && -
M419DRAFT_8867	875.848	1923.61	-1.13553	1.61958e-24	putative general amino acid permease && P38090.1 RecName: Full=General amino acid permease AGP2 && PF00324:Amino acid permease
M419DRAFT_90449	1742.13	3605.05	-1.04905	1.96242e-24	Redoxin && Q5ASN8.1 RecName: Full=Putative peroxiredoxin pmp20; AltName: Full=Peroxisomal membrane protein pmp20; AltName: Full=Thioredoxin reductase && PF08534:Redoxin
M419DRAFT_83244	638.865	163.03	1.96763	2.22195e-24	putative monocarboxylate transporter && - && PF07690:Major Facilitator Superfamily
M419DRAFT_79718	220.521	9.27461	4.53812	2.25486e-24	hypothetical protein && P40113.1 RecName: Full=Protein RTM1 && PF04479:RTA1 like protein
M419DRAFT_27031	807.634	1831.59	-1.18099	2.53721e-24	beta-Ala-His dipeptidase && P38149.1 RecName: Full=Probable di- and tripeptidase DUG2; AltName: Full=Deficient in utilization of glutathione protein 2; AltName: Full=GSH degradosomal complex subunit DUG2 && PF01546:Peptidase family M20/M25/M40
M419DRAFT_124150	1016.22	314.849	1.68845	2.59666e-24	hypothetical protein && - && -
M419DRAFT_129642	961.892	271.8	1.82128	2.75814e-24	hypothetical protein && - && -
M419DRAFT_73633	62.1775	333.728	-2.42485	2.98756e-24	acetyltransferase && - && PF00583:Acetyltransferase (GNAT) family
-	281.295	32.9955	3.10214	4.98458e-24	-
M419DRAFT_81353	125.469	480.146	-1.93593	5.85478e-24	hypothetical protein && - && PF04146:YT521-B-like domain
M419DRAFT_99698	1046.47	2234.25	-1.09382	6.3173e-24	heat shock protein 70-like protein && Q7ZUW2.1 RecName: Full=Hypoxia up-regulated protein 1; Flags: Precursor && PF00012:Hsp70 protein
M419DRAFT_68721	638.121	196.265	1.70151	6.80729e-24	putative C6 transcription factor && - && PF11951:Fungal specific transcription factor domain
-	548.465	135.516	2.01987	7.13397e-24	-
M419DRAFT_137460	949.705	2047.76	-1.10801	7.17197e-24	ARM repeat-containing protein && P25822.2 RecName: Full=Maternal protein pumilio && PF00806:Pumilio-family RNA binding repeat
-	137.538	505.275	-1.87726	9.25677e-24	-
M419DRAFT_112061	151.299	614.025	-2.01859	1.10386e-23	hypothetical protein && - && -
M419DRAFT_83445	1052.93	2232.45	-1.08399	1.30856e-23	seven-hairpin glycosidase && Q9UKM7.2 RecName: Full=Endoplasmic reticulum mannosyl-oligosaccharide 1,2-alpha-mannosidase; AltName: Full=ER alpha-1,2-mannosidase; AltName: Full=ER mannosidase 1; Short=ERMan1; AltName: Full=Man9GlcNAc2-specific-processing alpha-mannosidase; AltName: Full=Mannosidase alpha class 1B member 1 && PF01532:Glycosyl hydrolase family 47
M419DRAFT_139834	497.436	1305.6	-1.39174	1.3805e-23	hypothetical protein && - && -
M419DRAFT_95513	614.308	1483	-1.27078	1.42087e-23	DUF221-domain-containing protein && Q03516.1 RecName: Full=Uncharacterized protein RSN1; AltName: Full=Rescuer of SRO7 at high Nacl protein 1 && PF14703:Cytosolic domain of 10TM putative phosphate transporter|PF13967:Late exocytosis, associated with Golgi transport|PF12621:Extracellular tail, of 10TM putative phosphate transporter|PF02714:Calcium-dependent channel, 7TM region, putative phosphate
M419DRAFT_77636	89.9953	404.611	-2.16847	1.82098e-23	Creatinase/aminopeptidase && Q9UUD8.1 RecName: Full=Uncharacterized peptidase C18A7.01 && PF00557:Metallopeptidase family M24
M419DRAFT_105266	984.127	2212.19	-1.16792	2.006e-23	SET domain-containing protein && - && PF00856:SET domain
M419DRAFT_34132	1207.51	390.305	1.63038	2.31213e-23	putative lipo protein && - && -
M419DRAFT_122090	12331.8	6057.08	1.02568	2.86815e-23	hypothetical protein && - && -
M419DRAFT_138824	533.364	1247.37	-1.2258	6.96308e-23	hypothetical protein && A4QQE0.2 RecName: Full=mRNA cleavage and polyadenylation factor CLP1 && PF16573:N-terminal beta-sandwich domain of polyadenylation factor|PF06807:Pre-mRNA cleavage complex II protein Clp1|PF16575:mRNA cleavage and polyadenylation factor CLP1 P-loop
M419DRAFT_77618	123.7	546.527	-2.14055	8.89298e-23	putative sugar transporter && Q8VZR6.1 RecName: Full=Inositol transporter 1 && PF00083:Sugar (and other) transporter
M419DRAFT_70959	916.608	292.437	1.64956	9.35223e-23	prokaryotic type I DNA topoisomerase && O60126.2 RecName: Full=DNA topoisomerase 3; AltName: Full=DNA topoisomerase III && PF01131:DNA topoisomerase|PF01751:Toprim domain
M419DRAFT_129448	1635.45	656.614	1.316	1.00525e-22	hypothetical protein && - && PF01544:CorA-like Mg2+ transporter protein
M419DRAFT_96506	872.208	1862.98	-1.09488	1.39082e-22	branched-chain amino acid aminotransferase II && Q9Y885.1 RecName: Full=Putative branched-chain-amino-acid aminotransferase TOXF && PF01063:Amino-transferase class IV
M419DRAFT_34165	231.012	17.3812	3.72972	1.57541e-22	HHE domain-containing protein && Q9URY9.1 RecName: Full=Uncharacterized hemerythrin-like protein C869.06c && PF01814:Hemerythrin HHE cation binding domain
M419DRAFT_123695	59.8645	317.146	-2.40395	2.05626e-22	hypothetical protein && - && -
M419DRAFT_139818	455.319	117.506	1.9544	2.25653e-22	myo-inositol oxygenase && Q8L799.1 RecName: Full=Inositol oxygenase 1; AltName: Full=Myo-inositol oxygenase 1; Short=AtMIOX1; Short=MI oxygenase 1 && PF05153:Myo-inositol oxygenase
M419DRAFT_111521	823.752	1734.5	-1.07428	2.39419e-22	hypothetical protein && Q9HDY1.1 RecName: Full=Anaphase spindle elongation protein 1 && PF03999:Microtubule associated protein (MAP65/ASE1 family)
M419DRAFT_128643	147.175	516.156	-1.81117	2.46179e-22	putative short chain dehydrogenase/ reductase && Q94K41.1 RecName: Full=Short-chain dehydrogenase reductase 3b; Short=AtSDR3b && PF00106:short chain dehydrogenase
M419DRAFT_75948	936.361	355.682	1.39768	2.60663e-22	hypothetical protein && - && PF00172:Fungal Zn(2)-Cys(6) binuclear cluster domain
M419DRAFT_37164	974.652	2009.6	-1.04372	2.81721e-22	hypothetical protein && P52890.1 RecName: Full=Transcription factor atf1; AltName: Full=Protein sss1; AltName: Full=Transcription factor mts1 && PF11787:Aft1 HRR domain|PF11786:Aft1 HRA domain|PF00170:bZIP transcription factor|PF11785:Aft1 osmotic stress response (OSM) domain
M419DRAFT_82622	197.607	665.51	-1.75293	3.20695e-22	hypothetical protein && - && -
M419DRAFT_93085	254.629	739.158	-1.53792	3.32261e-22	hypothetical protein && - && PF13810:Domain of unknown function (DUF4185)
M419DRAFT_39240	302.702	831.505	-1.45857	3.39945e-22	aldehyde dehydrogenase-like protein && W7MWX4.1 RecName: Full=Putative aldehyde dehydrogenase FUS7; AltName: Full=Fusarin biosynthesis protein 7 && PF00171:Aldehyde dehydrogenase family
M419DRAFT_31848	355.766	923.353	-1.37569	3.93383e-22	hypothetical protein && P26932.2 RecName: Full=Calponin-1; AltName: Full=Calponin, smooth muscle && PF00307:Calponin homology (CH) domain
M419DRAFT_89392	753.111	1642.27	-1.12514	4.03284e-22	hypothetical protein && - && -
M419DRAFT_136540	159.364	551.908	-1.79235	4.20625e-22	hypothetical protein && - && -
M419DRAFT_102433	177.93	592.25	-1.7359	4.59425e-22	flavohemoglobin && Q7TTP2.1 RecName: Full=Flavohemoprotein; AltName: Full=Flavohemoglobin; AltName: Full=Hemoglobin-like protein; AltName: Full=Nitric oxide dioxygenase; Short=NO oxygenase; Short=NOD >Q7WHW5.1 RecName: Full=Flavohemoprotein; AltName: Full=Flavohemoglobin; AltName: Full=Hemoglobin-like protein; AltName: Full=Nitric oxide dioxygenase; Short=NO oxygenase; Short=NOD && PF00042:Globin…
M419DRAFT_35445	1391.91	612.677	1.18346	4.95397e-22	SDA1-domain-containing protein && G0S215.2 RecName: Full=Protein SDA1 && PF05285:SDA1|PF08158:NUC130/3NT domain
M419DRAFT_86324	439.11	86.7965	2.3411	5.51304e-22	hypothetical protein && - && PF09962:Uncharacterized conserved protein (DUF2196)
M419DRAFT_109463	2326.65	1146.79	1.02138	5.85073e-22	hypothetical protein && - && -
M419DRAFT_69412	1534.66	683.3	1.16845	6.44276e-22	HEAT repeat protein && O60055.1 RecName: Full=U3 small nucleolar RNA-associated protein 20; Short=U3 snoRNA-associated protein 20 && PF07539:Down-regulated in metastasis
M419DRAFT_110431	705.719	1568.63	-1.15233	8.40665e-22	aspartyl-tRNA synthetase && P04802.3 RecName: Full=Aspartate--tRNA ligase, cytoplasmic; AltName: Full=Aspartyl-tRNA synthetase; Short=AspRS && PF09924:Uncharacterized conserved protein (DUF2156)|PF00152:tRNA synthetases class II (D, K and N)
M419DRAFT_135622	20.7854	221.344	-3.41344	8.94831e-22	hypothetical protein && - && -
M419DRAFT_141183	1139.1	2358.29	-1.04931	1.22489e-21	hypothetical protein && P40485.1 RecName: Full=Phosphatidylinositol 4,5-bisphosphate-binding protein SLM1; AltName: Full=Synthetic lethal with MSS4 protein 1; AltName: Full=TORC2 effector protein SLM1 && -
M419DRAFT_125942	548.058	1253.96	-1.19421	1.2667e-21	Pkinase-domain-containing protein && O59790.2 RecName: Full=Serine/threonine-protein kinase ark1; AltName: Full=Aurora-related kinase 1 && PF00069:Protein kinase domain
M419DRAFT_5793	546.263	160.335	1.77113	1.33326e-21	putative ABC ATPase && Q8K268.1 RecName: Full=ATP-binding cassette sub-family F member 3 && PF12848:ABC transporter|PF00005:ABC transporter
M419DRAFT_7422	487.737	137.672	1.82487	1.42203e-21	MFS general substrate transporter && P25346.1 RecName: Full=Probable metabolite transport protein GIT1 && PF00083:Sugar (and other) transporter
M419DRAFT_6684	233.426	28.2733	3.05091	1.53622e-21	amino acid transporter && P19807.1 RecName: Full=Choline transport protein && PF13520:Amino acid permease
-	65.6639	329.904	-2.33045	1.66277e-21	-
M419DRAFT_109454	407.609	80.4268	2.33358	1.70405e-21	NAD(P)-binding protein && O07575.1 RecName: Full=Uncharacterized oxidoreductase YhdF && PF00106:short chain dehydrogenase
M419DRAFT_123303	39.8276	263.045	-2.72682	1.82515e-21	hypothetical protein && - && -
M419DRAFT_141244	6369.7	2944.17	1.11337	2.02211e-21	ferrochelatase-domain-containing protein && P22600.3 RecName: Full=Ferrochelatase, mitochondrial; AltName: Full=Heme synthase; AltName: Full=Protoheme ferro-lyase; Flags: Precursor && PF00762:Ferrochelatase
M419DRAFT_105028	2115.88	1053.9	1.00537	2.04113e-21	Fcf2-domain-containing protein && O42877.1 RecName: Full=rRNA-processing protein fcf2 && PF08698:Fcf2 pre-rRNA processing
M419DRAFT_82104	599.119	179.343	1.74005	2.41204e-21	multidrug resistance protein fnx1 && W7MLD3.1 RecName: Full=Efflux pump FUS6; AltName: Full=Fusarin biosynthesis protein 6 && PF07690:Major Facilitator Superfamily
M419DRAFT_87479	959.206	2144.52	-1.16001	3.01771e-21	ras GEF && Q552M5.2 RecName: Full=Ras guanine nucleotide exchange factor Y; AltName: Full=RasGEF domain-containing protein Y && PF00617:RasGEF domain|PF00618:RasGEF N-terminal motif
M419DRAFT_25176	1641.2	742.791	1.14237	3.15299e-21	actin-like ATPase domain-containing protein && O43301.2 RecName: Full=Heat shock 70 kDa protein 12A && PF00012:Hsp70 protein
M419DRAFT_125216	1313.55	2685.46	-1.03172	3.48459e-21	thioredoxin-like protein && Q8TFM8.1 RecName: Full=Thioredoxin-like protein; AltName: Allergen=Fus c 2 && PF00085:Thioredoxin
M419DRAFT_91071	1082.36	2237.91	-1.04829	3.79663e-21	hypothetical protein && - && -
-	310.159	815.052	-1.39341	3.80674e-21	-
M419DRAFT_43286	1502.79	655.765	1.19545	3.94885e-21	NAD(P)-binding protein && P9WGQ2.1 RecName: Full=Uncharacterized oxidoreductase MT1753.1 >P9WGQ3.1 RecName: Full=Uncharacterized oxidoreductase Rv1714 && PF00106:short chain dehydrogenase
M419DRAFT_10100	386.334	1018.36	-1.39842	4.17385e-21	phospholipase/Carboxylesterase && Q4I8Q4.1 RecName: Full=Acyl-protein thioesterase 1 && PF02230:Phospholipase/Carboxylesterase
M419DRAFT_72188	17.0409	198.232	-3.53244	4.2692e-21	hypothetical protein && - && -
M419DRAFT_75189	2671.9	1232.32	1.11716	4.34895e-21	hypothetical protein && - && PF00474:Sodium:solute symporter family
M419DRAFT_11060	220.827	650.914	-1.55871	4.41901e-21	PAF acetylhydrolase && P70683.1 RecName: Full=Platelet-activating factor acetylhydrolase; Short=PAF acetylhydrolase; AltName: Full=1-alkyl-2-acetylglycerophosphocholine esterase; AltName: Full=2-acetyl-1-alkylglycerophosphocholine esterase; AltName: Full=LDL-associated phospholipase A2; Short=LDL-PLA(2); AltName: Full=PAF 2-acylhydrolase; Flags: Precursor && PF03403:Platelet-activating factor ace…
M419DRAFT_103796	2019.76	928.196	1.12306	4.42309e-21	BOP1NT-domain-containing protein && G0SCK6.1 RecName: Full=Ribosome biogenesis protein ERB1; AltName: Full=Eukaryotic ribosome biogenesis protein 1 && PF00400:WD domain, G-beta repeat|PF08145:BOP1NT (NUC169) domain
M419DRAFT_76200	266.666	743.341	-1.47798	4.84173e-21	hypothetical protein && - && -
M419DRAFT_5766	422.139	103.339	2.02663	5.26685e-21	hypothetical protein && - && -
M419DRAFT_83971	646.386	1413.68	-1.12851	5.37922e-21	hypothetical protein && Q9USN8.2 RecName: Full=Ribosome quality control complex subunit 2; AltName: Full=Microtubule regulator protein 1 && PF05670:Domain of unknown function (DUF814)|PF05833:Fibronectin-binding protein A N-terminus (FbpA)|PF11923:Domain of unknown function (DUF3441)
M419DRAFT_109514	474.409	112.205	2.0872	5.73539e-21	4-aminobutyrate aminotransferase && P14010.1 RecName: Full=4-aminobutyrate aminotransferase; AltName: Full=GABA aminotransferase; Short=GABA-AT; AltName: Full=Gamma-amino-N-butyrate transaminase; Short=GABA transaminase && PF00202:Aminotransferase class-III
M419DRAFT_84917	436.886	111.965	1.96776	5.99005e-21	indoleamine 2%2C3-dioxygenase && P47125.1 RecName: Full=Indoleamine 2,3-dioxygenase; Short=IDO; AltName: Full=Biosynthesis of nicotinic acid protein 2 && PF01231:Indoleamine 2,3-dioxygenase
M419DRAFT_85856	724.227	247.341	1.55234	6.13733e-21	cytochrome P450 && Q701P2.1 RecName: Full=Ent-kaurene oxidase; AltName: Full=Cytochrome P450 503A1; AltName: Full=Cytochrome P450-4 [Fusarium proliferatum] && PF00067:Cytochrome P450
M419DRAFT_128495	862.337	306.333	1.49359	6.27705e-21	hypothetical protein && - && PF00561:alpha/beta hydrolase fold
M419DRAFT_42876	405.676	100.094	2.01605	6.28395e-21	hypothetical protein && - && PF02116:Fungal pheromone mating factor STE2 GPCR
M419DRAFT_23209	2303.64	1142.19	1.01255	8.49778e-21	GMC oxidoreductase && B5WWZ9.1 RecName: Full=Long-chain-alcohol oxidase FAO2; AltName: Full=Long-chain fatty alcohol oxidase 2 && PF00732:GMC oxidoreductase|PF05199:GMC oxidoreductase
M419DRAFT_139970	288.226	789.414	-1.45455	8.56286e-21	hypothetical protein && - && -
M419DRAFT_82126	2.66444	188.608	-6.15478	8.86097e-21	glycoside hydrolase family 3 protein && P33363.2 RecName: Full=Periplasmic beta-glucosidase; AltName: Full=Beta-D-glucoside glucohydrolase; AltName: Full=Cellobiase; AltName: Full=Gentiobiase; Flags: Precursor && PF14310:Fibronectin type III-like domain|PF00933:Glycosyl hydrolase family 3 N terminal domain|PF07691:PA14 domain|PF01915:Glycosyl hydrolase family 3 C-terminal domain
M419DRAFT_97324	874.398	1811.62	-1.05057	1.15243e-20	hypothetical protein && P28349.2 RecName: Full=Nitrogen assimilation transcription factor nit-4 && PF04082:Fungal specific transcription factor domain|PF00172:Fungal Zn(2)-Cys(6) binuclear cluster domain
M419DRAFT_75046	1657.67	771.305	1.10449	1.1584e-20	ATP-dependent RNA helicase dbp9 && Q4IJ56.1 RecName: Full=ATP-dependent RNA helicase DBP9 && PF00271:Helicase conserved C-terminal domain|PF00270:DEAD/DEAH box helicase
M419DRAFT_131902	26.3863	208.605	-2.98144	1.24347e-20	hypothetical protein && O93884.3 RecName: Full=Dihydroxyacetone synthase; Short=DHAS; AltName: Full=Formaldehyde transketolase; AltName: Full=Glycerone synthase && PF02779:Transketolase, pyrimidine binding domain|PF02780:Transketolase, C-terminal domain|PF00456:Transketolase, thiamine diphosphate binding domain
M419DRAFT_93070	450.282	1092.48	-1.27792	1.83057e-20	bifunctional catalase-peroxidase cat2 && A4QUT2.1 RecName: Full=Catalase-peroxidase 2; Short=CP 2; AltName: Full=Peroxidase/catalase 2; Flags: Precursor && PF00141:Peroxidase
M419DRAFT_116702	276.601	740.665	-1.42043	1.98914e-20	DNA-binding protein && O14417.1 RecName: Full=Mitotic spindle checkpoint component mad2 && PF02301:HORMA domain
M419DRAFT_128637	253.934	701.1	-1.46516	1.99862e-20	FMN-linked oxidoreductase && C5H429.1 RecName: Full=Artemisinic aldehyde Delta(11(13)) reductase && PF00724:NADH:flavin oxidoreductase / NADH oxidase family
M419DRAFT_69133	196.555	18.0502	3.44876	3.12654e-20	NADH:flavin oxidoreductase/NADH oxidase family protein && Q6ZXC1.2 RecName: Full=Probable inactive dehydrogenase EasA; AltName: Full=Ergot alkaloid biosynthesis protein A [Claviceps purpurea] && PF00724:NADH:flavin oxidoreductase / NADH oxidase family
M419DRAFT_78901	940.626	1980.56	-1.07351	3.61295e-20	hypothetical protein && - && -
M419DRAFT_82207	1573.08	3161.41	-1.0075	3.76561e-20	white collar 2 && Q00858.1 RecName: Full=Cutinase gene palindrome-binding protein; Short=PBP && PF08447:PAS fold|PF00320:GATA zinc finger
M419DRAFT_98729	554.249	163.819	1.76256	4.47989e-20	arrestin && - && PF04426:Bul1 C terminus
M419DRAFT_133418	1343.21	595.516	1.17476	4.6687e-20	pentatricopeptide repeat protein && - && PF13041:PPR repeat family
M419DRAFT_101897	57.6309	293.734	-2.34765	4.77228e-20	FAD-binding domain-containing protein && A0A097ZPF7.1 RecName: Full=FAD-dependent monooxygenase andE; AltName: Full=Anditomin synthesis protein E && PF01494:FAD binding domain
M419DRAFT_45857	508.62	1270.99	-1.32197	5.41742e-20	hypothetical protein && - && -
M419DRAFT_48381	317.807	835.109	-1.39482	5.72201e-20	hypothetical protein && - && PF01648:4'-phosphopantetheinyl transferase superfamily
M419DRAFT_49988	1460.34	667.865	1.1276	5.99412e-20	hypothetical protein && - && -
M419DRAFT_5398	369.876	76.5832	2.26425	6.09853e-20	putative dioxygenase && P86029.1 RecName: Full=Catechol 1,2-dioxygenase && PF00775:Dioxygenase|PF04444:Catechol dioxygenase N terminus
M419DRAFT_140866	1238.34	499.953	1.30908	6.60004e-20	dioxygenase && Q6F4M7.1 RecName: Full=Hydroxyquinol 1,2-dioxygenase && PF00775:Dioxygenase|PF04444:Catechol dioxygenase N terminus
M419DRAFT_99452	87.0132	367.383	-2.07582	6.94178e-20	YVTN repeat-like/Quino protein amine dehydrogenase && D4AZ50.1 RecName: Full=Nuclear distribution protein PAC1; AltName: Full=Lissencephaly-1 homolog; Short=LIS-1; AltName: Full=nudF homolog >D4DG66.1 RecName: Full=Nuclear distribution protein PAC1; AltName: Full=Lissencephaly-1 homolog; Short=LIS-1; AltName: Full=nudF homolog && PF00400:WD domain, G-beta repeat
M419DRAFT_99094	438.113	120.78	1.86153	6.95087e-20	RdRP-domain-containing protein && Q9SG02.1 RecName: Full=RNA-dependent RNA polymerase 6; Short=AtRDRP6; AltName: Full=Protein SILENCING DEFECTIVE 1; AltName: Full=Protein SUPPRESSOR OF GENE SILENCING 2; AltName: Full=RNA-directed RNA polymerase 6 && PF05183:RNA dependent RNA polymerase
M419DRAFT_95298	1096.11	426.295	1.36389	7.78136e-20	hypothetical protein && Q01358.1 RecName: Full=Protein bli-3 && PF16242:Pyridoxamine 5'-phosphate oxidase like
M419DRAFT_104519	151.432	2276.48	-3.90942	8.00175e-20	laccase && E9RBR0.1 RecName: Full=Laccase abr2; AltName: Full=Conidial pigment biosynthesis oxidase abr2; Flags: Precursor && PF07732:Multicopper oxidase|PF00394:Multicopper oxidase|PF07731:Multicopper oxidase
M419DRAFT_69953	313.594	58.9126	2.41176	8.70237e-20	hypothetical protein && - && -
M419DRAFT_139021	1116.68	434.571	1.36075	9.0707e-20	hypothetical protein && - && PF00172:Fungal Zn(2)-Cys(6) binuclear cluster domain
M419DRAFT_127668	416.744	112.574	1.88638	9.81711e-20	P-loop containing nucleoside triphosphate hydrolase protein && P32386.2 RecName: Full=ATP-dependent bile acid permease && PF00005:ABC transporter|PF00664:ABC transporter transmembrane region
M419DRAFT_105286	2722.04	1300.96	1.06395	1.05654e-19	hypothetical protein && - && -
M419DRAFT_24394	803.237	1693.57	-1.07684	1.19915e-19	hypothetical protein && - && -
M419DRAFT_104679	1614.7	789.155	1.03305	1.22214e-19	RNA-binding domain-containing protein && P37838.1 RecName: Full=Nucleolar protein 4; AltName: Full=Nucleolar protein NOP77 && PF00076:RNA recognition motif. (a.k.a. RRM, RBD, or RNP domain)
M419DRAFT_35691	353.121	870.72	-1.30182	1.28669e-19	hypothetical protein && - && PF00651:BTB/POZ domain
M419DRAFT_98671	1127.74	2284.5	-1.01843	1.3077e-19	putative proteasome regulatory particle subunit && Q9US13.1 RecName: Full=Probable 26S proteasome regulatory subunit rpn9 && PF01399:PCI domain
M419DRAFT_82604	1407.2	660.468	1.09156	1.44629e-19	methylcrotonoyl-CoA carboxylase beta chain && Q9V9A7.1 RecName: Full=Probable methylcrotonoyl-CoA carboxylase beta chain, mitochondrial; Short=MCCase subunit beta; AltName: Full=3-methylcrotonyl-CoA carboxylase 2; AltName: Full=3-methylcrotonyl-CoA carboxylase non-biotin-containing subunit; AltName: Full=3-methylcrotonyl-CoA:carbon dioxide ligase subunit beta; Flags: Precursor && PF01039:Carboxyl…
M419DRAFT_134774	27.2479	211.201	-2.9511	1.49765e-19	hypothetical protein && P79949.1 RecName: Full=Beta-1,3-N-acetylglucosaminyltransferase radical fringe; AltName: Full=O-fucosylpeptide 3-beta-N-acetylglucosaminyltransferase && PF02434:Fringe-like
M419DRAFT_130794	365.383	882.75	-1.2725	1.59392e-19	hypothetical protein && - && -
-	198.411	17.8405	3.46871	1.73556e-19	-
M419DRAFT_97353	606.213	1297.14	-1.09717	1.7756e-19	hypothetical protein && - && PF10058:Predicted integral membrane zinc-ribbon metal-binding protein
M419DRAFT_25477	971.208	1955.27	-1.00901	1.85233e-19	hypothetical protein && Q9YIB5.1 RecName: Full=Glutaminyl-peptide cyclotransferase; AltName: Full=Glutaminyl cyclase; Short=QC; AltName: Full=Glutaminyl-tRNA cyclotransferase; Flags: Precursor && PF04389:Peptidase family M28
M419DRAFT_94880	686.923	1473.27	-1.10024	1.93467e-19	peptidase && Q2H1T8.1 RecName: Full=Leucine aminopeptidase 1; AltName: Full=Leucyl aminopeptidase 1; Short=LAP1; Flags: Precursor && PF04389:Peptidase family M28
M419DRAFT_120837	313.068	53.0321	2.55031	2.29921e-19	hypothetical protein && - && -
M419DRAFT_87214	2.17404	187.3	-6.41036	2.30071e-19	putative long-chain-fatty-acid-CoA ligase && O31826.1 RecName: Full=Putative acyl-CoA synthetase YngI && PF00501:AMP-binding enzyme|PF13193:AMP-binding enzyme C-terminal domain
M419DRAFT_23655	779.261	276.023	1.49621	2.9291e-19	cysteine dioxygenase && D4AN26.2 RecName: Full=Cysteine dioxygenase; Short=CDO && PF05995:Cysteine dioxygenase type I
-	245.776	34.3033	2.8421	3.44638e-19	-
M419DRAFT_32409	769.937	280.726	1.45748	3.54452e-19	amidohydrolase 2 && P80402.2 RecName: Full=2,3-dihydroxybenzoate decarboxylase; Short=2,3-DHBA decarboxylase; Short=DHBD; AltName: Full=o-pyrocatechuate decarboxylase && PF04909:Amidohydrolase
-	312.148	64.7629	2.27081	3.57504e-19	-
M419DRAFT_88755	238.257	29.9005	2.98248	3.91062e-19	hypothetical protein && - && -
M419DRAFT_7848	233.387	660.938	-1.50059	4.02232e-19	hypothetical protein && - && PF05032:Spo12 family
M419DRAFT_133819	1922.3	735.084	1.38635	4.89769e-19	amidase signature enzyme && B8FCK9.1 RecName: Full=Glutamyl-tRNA(Gln) amidotransferase subunit A; Short=Glu-ADT subunit A && PF01425:Amidase
M419DRAFT_24294	580.085	1241.38	-1.09775	5.01013e-19	defender against death DAD protein && P46967.1 RecName: Full=Dolichyl-diphosphooligosaccharide--protein glycosyltransferase subunit dad1; Short=Oligosaccharyl transferase subunit dad1; AltName: Full=Defender against cell death 1; Short=DAD-1 && PF02109:DAD family
M419DRAFT_11580	31.7152	211.95	-2.73968	5.18709e-19	endo-beta-1%2C6-galactanase && Q76FP5.1 RecName: Full=Endo-beta-1,6-galactanase; Flags: Precursor && PF14587:O-Glycosyl hydrolase family 30
M419DRAFT_35147	1175.2	536.583	1.13146	5.60738e-19	Nrap protein && O94676.1 RecName: Full=U3 small nucleolar RNA-associated protein 22; Short=U3 snoRNA-associated protein 22 && PF03813:Nrap protein
M419DRAFT_90646	319.061	832.583	-1.38277	5.87423e-19	putative MFS multidrug transporter && Q8RWN2.2 RecName: Full=Protein ZINC INDUCED FACILITATOR 1 && PF07690:Major Facilitator Superfamily
M419DRAFT_82265	812.677	1649.1	-1.0211	6.07345e-19	hypothetical protein && - && -
M419DRAFT_102147	782.85	1599.68	-1.03052	6.18627e-19	hypothetical protein && - && -
M419DRAFT_97061	1573.52	771.804	1.02812	6.27217e-19	putative rRNA maturation protein && Q6C2F4.1 RecName: Full=Probable nucleolar complex protein 14 && PF04147:Nop14-like family
M419DRAFT_125293	276.947	50.9457	2.44038	6.58766e-19	hypothetical protein && - && -
M419DRAFT_120997	984.969	2162.42	-1.13526	7.91856e-19	hypothetical protein && - && -
M419DRAFT_54403	334.186	842.237	-1.3326	1.00063e-18	hypothetical protein && - && -
M419DRAFT_33222	308.177	785.921	-1.3496	1.10014e-18	hypothetical protein && O14091.1 RecName: Full=General alpha-glucoside permease && PF13347:MFS/sugar transport protein
M419DRAFT_97249	4734.37	2241.29	1.07896	1.3764e-18	hypothetical protein && - && PF01498:Transposase
M419DRAFT_85720	622.764	1317.25	-1.08023	1.53815e-18	kinesin related protein 1 && P28739.3 RecName: Full=Kinesin-like protein klpA && PF00225:Kinesin motor domain
M419DRAFT_118502	400.897	920.977	-1.19993	1.62657e-18	hypothetical protein && C7Z403.1 RecName: Full=Long chronological lifespan protein 2; Flags: Precursor && -
M419DRAFT_142027	211.203	639.443	-1.59642	2.06398e-18	glucan 1%2C3-beta-glucosidase && Q8N0N3.1 RecName: Full=Beta-1,3-glucan-binding protein; Short=GBP; Flags: Precursor && PF00722:Glycosyl hydrolases family 16
M419DRAFT_34848	1107.75	503.417	1.13746	2.24146e-18	TRAUB-domain-containing protein && Q4I327.1 RecName: Full=Protein BFR2 && PF08164:Apoptosis-antagonizing transcription factor, C-terminal|PF13339:Apoptosis antagonizing transcription factor
M419DRAFT_96129	495.792	146.867	1.75817	2.83862e-18	P-loop containing nucleoside triphosphate hydrolase protein && Q9P2E3.2 RecName: Full=NFX1-type zinc finger-containing protein 1 && PF13086:AAA domain|PF13087:AAA domain
M419DRAFT_70891	1169.57	484.04	1.27425	3.05004e-18	hypothetical protein && - && -
-	248.639	41.142	2.598	3.30886e-18	-
M419DRAFT_76527	156.435	7.22803	4.42441	4.15336e-18	FAD/NAD(P)-binding domain-containing protein && P9WJJ1.1 RecName: Full=NADH dehydrogenase-like protein Rv1812c && PF07992:Pyridine nucleotide-disulphide oxidoreductase
M419DRAFT_126375	5.24946	140.897	-4.74106	4.20179e-18	GroES-like protein && - && -
M419DRAFT_7595	475.688	151.629	1.65118	4.31995e-18	hypothetical protein && - && -
M419DRAFT_120683	462.056	126.032	1.87758	4.35921e-18	hypothetical protein && - && -
M419DRAFT_78228	806.888	311.086	1.37592	4.61098e-18	hypothetical protein && Q96IV6.1 RecName: Full=Fatty acid hydroxylase domain-containing protein 2 && PF04116:Fatty acid hydroxylase superfamily
M419DRAFT_143150	472.916	147.826	1.6776	5.0309e-18	putative C6 transcription factor && Q4I0C5.1 RecName: Full=Protein RDR1 && PF00172:Fungal Zn(2)-Cys(6) binuclear cluster domain
M419DRAFT_74816	416.512	123.745	1.75147	6.90931e-18	DUF1445-domain-containing protein && Q09674.1 RecName: Full=UPF0317 protein C5H10.01 && PF07286:Protein of unknown function (DUF1445)
M419DRAFT_116265	776.187	1591.75	-1.03652	7.36409e-18	microsomal signal peptidase 12 kDa subunit && Q9D958.3 RecName: Full=Signal peptidase complex subunit 1; AltName: Full=Microsomal signal peptidase 12 kDa subunit; Short=SPase 12 kDa subunit && PF06645:Microsomal signal peptidase 12 kDa subunit (SPC12)
M419DRAFT_127281	1426.06	697.047	1.03215	7.38494e-18	WD domain-containing protein && Q9P775.1 RecName: Full=Uncharacterized WD repeat-containing protein C17D11.16 && PF11715:Nucleoporin Nup120/160
M419DRAFT_5613	1157.77	2409.08	-1.05691	8.53479e-18	hypothetical protein && - && PF14604:Variant SH3 domain
-	187.388	21.0851	3.14107	9.28927e-18	-
M419DRAFT_72828	904.88	389.146	1.21788	9.33112e-18	NAD(P)-binding protein && - && PF13460:NAD(P)H-binding
M419DRAFT_142622	636.112	1305.16	-1.03715	1.00714e-17	hypothetical protein && - && -
M419DRAFT_35886	348.775	887.392	-1.34671	1.06895e-17	hypothetical protein && - && -
M419DRAFT_87764	150.344	487.734	-1.69582	1.12056e-17	hypothetical protein && - && -
M419DRAFT_98215	11.3804	145.11	-3.6665	1.41503e-17	hypothetical protein && - && PF01822:WSC domain
M419DRAFT_54116	495.822	1128.61	-1.18696	1.54201e-17	hypothetical protein && - && -
M419DRAFT_85167	9.63724	138.201	-3.83669	1.57465e-17	hypothetical protein && - && -
M419DRAFT_142047	345.281	811.558	-1.23321	1.69803e-17	hypothetical protein && - && PF05730:CFEM domain
M419DRAFT_134121	2232.11	1086.28	1.03775	1.72788e-17	DUF663-domain-containing protein && O94653.2 RecName: Full=Ribosome biogenesis protein bms1 && PF04950:40S ribosome biogenesis protein Tsr1 and BMS1 C-terminal|PF08142:AARP2CN (NUC121) domain
M419DRAFT_109912	410.361	120.321	1.77284	1.76991e-17	putative threonine aldolase && O50584.1 RecName: Full=Low specificity L-threonine aldolase; Short=Low specificity L-TA && PF01212:Beta-eliminating lyase
M419DRAFT_118003	221.921	34.4431	2.69186	1.82558e-17	hypothetical protein && - && -
M419DRAFT_142163	6.21041	143.573	-4.53503	1.94777e-17	hypothetical protein && - && PF01391:Collagen triple helix repeat (20 copies)
M419DRAFT_9684	288.413	64.9426	2.14858	2.26293e-17	hypothetical protein && - && -
M419DRAFT_88640	23.9005	183.936	-2.94852	2.28627e-17	hypothetical protein && Q5UQ60.1 RecName: Full=Uncharacterized protein L662 [Acanthamoeba polyphaga mimivirus] && PF14388:Domain of unknown function (DUF4419)
M419DRAFT_127385	1629.66	760.253	1.10131	2.34542e-17	hypothetical protein && O94616.1 RecName: Full=DNA-directed RNA polymerases I and III subunit RPAC1; Short=RNA polymerases I and III subunit AC1; AltName: Full=DNA-directed RNA polymerases I and III 40 kDa polypeptide; Short=AC40; AltName: Full=RPC39 && PF01000:RNA polymerase Rpb3/RpoA insert domain|PF01193:RNA polymerase Rpb3/Rpb11 dimerisation domain
M419DRAFT_104503	1567.89	3211.9	-1.03408	2.67997e-17	alcohol oxidase && Q7X2H8.1 RecName: Full=Choline oxidase && PF05199:GMC oxidoreductase|PF00732:GMC oxidoreductase
M419DRAFT_53480	368.862	93.4654	1.97791	2.76305e-17	hypothetical protein && Q750A5.1 RecName: Full=RNA exonuclease 3 && PF00929:Exonuclease
M419DRAFT_129878	797.187	324.753	1.2935	3.23341e-17	P-loop containing nucleoside triphosphate hydrolase protein && A2QA23.1 RecName: Full=ATP-dependent RNA helicase dbp6 && PF00270:DEAD/DEAH box helicase|PF00271:Helicase conserved C-terminal domain
M419DRAFT_100832	3874.69	1814.97	1.09309	3.25304e-17	hypothetical protein && - && -
M419DRAFT_116130	522.579	6262.09	-3.58273	3.32282e-17	putative polyketide synthase && Q03149.2 RecName: Full=Conidial yellow pigment biosynthesis polyketide synthase; Short=PKS && PF00550:Phosphopantetheine attachment site|PF16073:Starter unit:ACP transacylase in aflatoxin biosynthesis|PF02801:Beta-ketoacyl synthase, C-terminal domain|PF00109:Beta-ketoacyl synthase, N-terminal domain|PF14765:Polyketide synthase dehydratase|PF00698:Acyl transferase d…
M419DRAFT_106222	694.537	1428.37	-1.04057	3.85036e-17	hypothetical protein && P32496.3 RecName: Full=26S proteasome regulatory subunit RPN12; AltName: Full=Nuclear integrity protein 1 && PF10075:CSN8/PSMD8/EIF3K family
M419DRAFT_35583	371.381	867.296	-1.22344	4.45351e-17	hypothetical protein && - && -
M419DRAFT_140219	564.853	1209.39	-1.0986	4.64386e-17	pyridoxal phosphate-dependent enzyme%2C beta subunit && Q7RYW6.1 RecName: Full=Cysteine synthase 1; Short=CS 1; AltName: Full=O-acetylserine (thiol)-lyase 1; Short=OAS-TL 1; AltName: Full=O-acetylserine sulfhydrylase 1; Flags: Precursor && PF00291:Pyridoxal-phosphate dependent enzyme
M419DRAFT_131978	1624.16	717.213	1.17735	4.695e-17	hypothetical protein && - && -
M419DRAFT_87655	1238.54	2641.97	-1.0934	4.98973e-17	hypothetical protein && - && PF04082:Fungal specific transcription factor domain
M419DRAFT_71321	182.915	19.1084	3.25972	5.03196e-17	hypothetical protein && - && -
M419DRAFT_87259	474.004	159.636	1.5703	5.29641e-17	hypothetical protein && - && -
M419DRAFT_8520	519.341	1160.85	-1.15936	5.33196e-17	hypothetical protein && - && PF01284:Membrane-associating domain
M419DRAFT_142219	583.433	1218.67	-1.06334	5.79841e-17	Pkinase-domain-containing protein && O61122.1 RecName: Full=Serine/threonine-protein kinase svkA; AltName: Full=Severin kinase A && PF00069:Protein kinase domain
M419DRAFT_7882	1004.35	2234.25	-1.15372	5.86893e-17	heme oxygenase-like protein && - && PF01126:Heme oxygenase
-	295.087	67.2289	2.13771	6.21101e-17	-
M419DRAFT_137683	257.883	673.586	-1.38585	6.3439e-17	hypothetical protein && Q5A360.1 RecName: Full=Nucleotide exchange factor SIL1; Flags: Precursor && PF16782:Nucleotide exchange factor SIL1
M419DRAFT_137312	461.317	1007.83	-1.12748	6.76769e-17	hypothetical protein && O60153.1 RecName: Full=Uncharacterized protein C19C7.04c && PF10295:Uncharacterised protein (DUF2406)
M419DRAFT_90483	635.389	1300.16	-1.03284	6.90074e-17	hypothetical protein && - && PF00583:Acetyltransferase (GNAT) family
M419DRAFT_135284	812.393	330.813	1.29492	8.03993e-17	hypothetical protein && - && -
M419DRAFT_68679	971.672	111.745	3.12311	8.50589e-17	Clavaminate synthase-like protein && - && PF02668:Taurine catabolism dioxygenase TauD, TfdA family
M419DRAFT_129918	1234.83	583.764	1.08072	8.70384e-17	U3 small nucleolar RNA associated protein && P33750.1 RecName: Full=Protein SOF1; AltName: Full=U3 small nucleolar RNA-associated protein SOF1; Short=U3 snoRNA-associated protein SOF1 && PF04158:Sof1-like domain
M419DRAFT_102621	742.02	1486.84	-1.00323	8.9995e-17	hypothetical protein && Q9ZQ47.1 RecName: Full=Glycine-rich domain-containing protein 1; Short=AtGRDP1 && PF07173:Protein of unknown function (DUF1399)
M419DRAFT_90713	1181.88	572.224	1.04696	9.06494e-17	ATP-dependent RNA helicase SUV3 && O94445.1 RecName: Full=ATP-dependent RNA helicase suv3, mitochondrial; Flags: Precursor && PF00271:Helicase conserved C-terminal domain|PF12513:Mitochondrial degradasome RNA helicase subunit C terminal
M419DRAFT_46288	412.152	929.433	-1.17257	9.11442e-17	hypothetical protein && - && -
M419DRAFT_118629	10962.7	1494.97	2.87421	9.50273e-17	hypothetical protein && - && -
M419DRAFT_39912	273.18	686.854	-1.33105	1.05504e-16	hypothetical protein && - && -
M419DRAFT_76109	222.099	608.165	-1.45168	1.06138e-16	hypothetical protein && - && PF00789:UBX domain
M419DRAFT_77353	1186.8	574.919	1.04509	1.07284e-16	P-loop containing nucleoside triphosphate hydrolase protein && Q04217.1 RecName: Full=Probable ATP-dependent RNA helicase DHR1; AltName: Full=DEAH box RNA helicase DHR1; AltName: Full=Extracellular mutant protein 16 && PF04408:Helicase associated domain (HA2)|PF00270:DEAD/DEAH box helicase|PF00271:Helicase conserved C-terminal domain|PF07717:Oligonucleotide/oligosaccharide-binding (OB)-fold
M419DRAFT_12465	25.604	222.842	-3.11984	1.11052e-16	FAD/NAD(P)-binding domain-containing protein && Q5AR56.1 RecName: Full=Monooxygenase asqM; AltName: Full=4'-methoxyviridicatin/aspoquinolone biosynthesis cluster protein asqM; AltName: Full=Aspoquinolone biosynthesis protein M && PF01494:FAD binding domain
M419DRAFT_139928	687.326	1403.35	-1.02979	1.12256e-16	t-SNARE && P32867.2 RecName: Full=Protein SSO1 && PF00804:Syntaxin|PF05739:SNARE domain
M419DRAFT_11152	492.669	1088.42	-1.14425	1.35209e-16	regulator of G protein signaling && - && PF00615:Regulator of G protein signaling domain
M419DRAFT_88800	156.098	4.05332	5.30434	1.44419e-16	RTA1-domain-containing protein && O13780.1 RecName: Full=Uncharacterized protein C17G6.02c && PF04479:RTA1 like protein
M419DRAFT_72641	322.752	83.9112	1.94088	1.45606e-16	HPP-domain-containing protein && - && PF04982:HPP family
-	162.678	15.125	3.42365	1.55701e-16	-
M419DRAFT_69977	180.203	24.22	2.89735	1.70129e-16	hypothetical protein && - && -
M419DRAFT_96986	388.807	890.588	-1.19472	1.78068e-16	hypothetical protein && Q9WZ31.1 RecName: Full=Cobalt/magnesium transport protein CorA && -
M419DRAFT_40526	801.549	1628.13	-1.02148	1.86205e-16	kinase-like protein && P28708.1 RecName: Full=Serine/threonine-protein kinase PRR1; AltName: Full=Pheromone response regulator 1 && PF00069:Protein kinase domain
M419DRAFT_120324	1431.73	701.281	1.03048	1.89963e-16	hypothetical protein && - && -
M419DRAFT_91328	348.198	95.5818	1.86218	1.94029e-16	hypothetical protein && - && PF01266:FAD dependent oxidoreductase
M419DRAFT_81063	657.654	266	1.30629	1.95354e-16	hypothetical protein && - && PF10441:Urb2/Npa2 family
M419DRAFT_128297	92.6994	337.192	-1.86464	2.03071e-16	alpha-fucosidase && Q8L7W8.1 RecName: Full=Alpha-L-fucosidase 2; AltName: Full=Alpha-1,2-fucosidase 2; AltName: Full=Alpha-L-fucosidase 95A; Short=AtFuc95A; AltName: Full=Alpha-L-fucoside fucohydrolase 2; AltName: Full=Protein ALTERED XYLOGLUCAN 8; Flags: Precursor && PF14498:Glycosyl hydrolase family 65, N-terminal domain
-	3451.63	688.351	2.32586	2.03773e-16	-
M419DRAFT_7988	233.849	646.301	-1.46774	2.05662e-16	UROD/MetE-like protein && P42319.4 RecName: Full=Uncharacterized protein YxjH && PF01717:Cobalamin-independent synthase, Catalytic domain
M419DRAFT_93182	598.691	1203.79	-1.00758	2.14864e-16	hypothetical protein && - && PF10230:Uncharacterised conserved protein (DUF2305)
-	373.571	89.7517	2.0634	2.33306e-16	-
M419DRAFT_94940	745.781	306.074	1.287	2.45516e-16	hypothetical protein && P07850.3 RecName: Full=Sulfite oxidase && PF03404:Mo-co oxidoreductase dimerisation domain|PF00174:Oxidoreductase molybdopterin binding domain|PF00173:Cytochrome b5-like Heme/Steroid binding domain
M419DRAFT_72395	543.69	1125.33	-1.04997	2.80781e-16	DUF803-domain-containing protein && Q9LIR9.1 RecName: Full=Probable magnesium transporter NIPA1 && PF05653:Magnesium transporter NIPA
M419DRAFT_126518	139.627	6.69891	4.3748	3.12364e-16	hypothetical protein && - && -
-	223.054	37.6877	2.56654	3.45518e-16	-
M419DRAFT_7104	411.435	895.02	-1.12099	3.45836e-16	golgi reassembly-stacking protein 2 && Q10149.2 RecName: Full=Uncharacterized protein C1D4.02c && PF04495:GRASP55/65 PDZ-like domain
M419DRAFT_9776	305.471	788.027	-1.36817	3.6851e-16	WD40 repeat-like protein && P78972.1 RecName: Full=WD repeat-containing protein slp1 && -
M419DRAFT_128664	116.574	381.758	-1.7116	4.9109e-16	hypothetical protein && - && -
M419DRAFT_86949	169.287	501.341	-1.56443	4.99995e-16	hypothetical protein && - && -
M419DRAFT_88794	173.171	21.6142	2.99051	5.90602e-16	putative acetyltransferase && - && PF00583:Acetyltransferase (GNAT) family
M419DRAFT_13103	441.09	942.262	-1.09459	7.85907e-16	DER1-domain-containing protein && Q9D8K3.1 RecName: Full=Derlin-3; AltName: Full=Degradation in endoplasmic reticulum protein 3; AltName: Full=Der1-like protein 3; AltName: Full=Protein IZP6 && PF04511:Der1-like family
M419DRAFT_138447	740.418	320.61	1.20798	8.46661e-16	hypothetical protein && - && PF14479:Prion-inhibition and propagation
-	490.151	165.177	1.5679	9.70604e-16	-
-	398.093	125.892	1.66351	1.01436e-15	-
M419DRAFT_52104	352.532	104.817	1.74842	1.34406e-15	MFS general substrate transporter && - && PF07690:Major Facilitator Superfamily
M419DRAFT_126087	493.636	175.579	1.48886	1.36678e-15	hypothetical protein && P38772.1 RecName: Full=Box C/D snoRNA protein 1 && PF04438:HIT zinc finger
M419DRAFT_129489	1295.1	641.909	1.0139	1.42881e-15	cytochrome P450 family protein && S0DPM1.1 RecName: Full=Cytochrome P450 monooxygenase apf7; AltName: Full=Apicidin F synthesis protein 7 && PF00067:Cytochrome P450
M419DRAFT_64599	164.86	478.928	-1.53863	1.46867e-15	S-adenosyl-L-methionine-dependent methyltransferase && Q9T0I1.1 RecName: Full=DNA (cytosine-5)-methyltransferase 3; AltName: Full=DNA methyltransferase 3; AltName: Full=DNA methyltransferase III; AltName: Full=Protein MATERNAL EFFECT EMBRYO ARREST 57 && PF00145:C-5 cytosine-specific DNA methylase
M419DRAFT_132283	651.27	259.81	1.32335	1.48441e-15	hypothetical protein && - && -
M419DRAFT_71348	901.573	415.033	1.11863	1.49422e-15	hypothetical protein && - && PF05729:NACHT domain
M419DRAFT_140390	449.659	965.334	-1.10173	1.66272e-15	NAD kinase associated with ferric reductase && P21373.2 RecName: Full=NAD(+) kinase; AltName: Full=Unknown transcript 1 protein && PF01513:ATP-NAD kinase
M419DRAFT_9579	847.45	1709.42	-1.01154	1.69103e-15	hypothetical protein && I1S4T3.3 RecName: Full=Conidiophore development regulator abaA && PF01285:TEA/ATTS domain family
M419DRAFT_87089	764.823	337.781	1.17922	1.75819e-15	MFS general substrate transporter && Q08280.1 RecName: Full=Bypass of stop codon protein 6 && PF07690:Major Facilitator Superfamily
M419DRAFT_8844	108.734	392.83	-1.85189	1.76897e-15	FAD-binding domain-containing protein && O64745.1 RecName: Full=Berberine bridge enzyme-like 16; Short=AtBBE-like 16; Flags: Precursor && PF01565:FAD binding domain|PF08031:Berberine and berberine like
M419DRAFT_68157	77.6142	291.378	-1.90833	1.7924e-15	hypothetical protein && - && PF13921:Myb-like DNA-binding domain
M419DRAFT_91326	456.512	981.368	-1.10341	1.96708e-15	hypothetical protein && - && PF13855:Leucine rich repeat
M419DRAFT_118631	9619.56	1594.74	2.59241	2.07464e-15	hypothetical protein && - && -
M419DRAFT_92403	144.678	10.6823	3.76083	2.16672e-15	hypothetical protein && Q8IYS1.2 RecName: Full=Peptidase M20 domain-containing protein 2; AltName: Full=Aminoacylase-1-like protein 2 && -
M419DRAFT_38438	138.295	431.736	-1.64091	2.37581e-15	hypothetical protein && - && PF13430:Domain of unknown function (DUF4112)
M419DRAFT_9674	160.18	19.4977	3.03109	2.63281e-15	hypothetical protein && - && -
M419DRAFT_98010	606.053	1243.59	-1.0374	2.72524e-15	putative phosphoglycerate mutase family protein && - && PF12585:Protein of unknown function (DUF3759)
M419DRAFT_79819	2.21375	123.785	-5.81219	2.75049e-15	nucleotide-binding domain-containing protein && - && PF13434:L-lysine 6-monooxygenase (NADPH-requiring)
-	0.861673	275.864	-8.29058	2.96217e-15	-
M419DRAFT_116206	175.206	474.745	-1.43755	3.28458e-15	FAD/NAD(P)-binding domain-containing protein && A1TFU9.1 RecName: Full=FAD-dependent urate hydroxylase; AltName: Full=Flavoprotein urate hydroxylase && PF01494:FAD binding domain
M419DRAFT_75344	487.36	1016.42	-1.05963	4.1745e-15	UBX domain protein && - && PF14555:UBA-like domain|PF00789:UBX domain
M419DRAFT_67729	695.103	297.867	1.22356	4.31501e-15	hypothetical protein && - && PF04696:pinin/SDK/memA/ protein conserved region
M419DRAFT_97256	306.043	699.104	-1.19123	5.53057e-15	hypothetical protein && - && PF00172:Fungal Zn(2)-Cys(6) binuclear cluster domain
M419DRAFT_81075	339.17	753.494	-1.15203	6.94813e-15	patatin-domain-containing protein && A4R8V2.1 RecName: Full=Patatin-like phospholipase domain-containing protein MGG_12849 >P0CT18.1 RecName: Full=Patatin-like phospholipase domain-containing protein OOU_Y34scaffold00095g16.3 && PF11815:Domain of unknown function (DUF3336)|PF01734:Patatin-like phospholipase
M419DRAFT_126249	349.635	106.404	1.71427	6.9638e-15	acyl-CoA N-acyltransferase && - && PF00583:Acetyltransferase (GNAT) family
M419DRAFT_103733	949.05	391.333	1.2779	7.06005e-15	alpha/beta-hydrolase && - && PF07859:alpha/beta hydrolase fold
M419DRAFT_71688	220.138	580.11	-1.39769	7.17085e-15	hypothetical protein && P42881.1 RecName: Full=UDP-N-acetylglucosamine--dolichyl-phosphate N-acetylglucosaminephosphotransferase; AltName: Full=GlcNAc-1-P transferase; Short=G1PT; Short=GPT; AltName: Full=N-acetylglucosamine-1-phosphate transferase && PF00953:Glycosyl transferase family 4
M419DRAFT_95790	9869.77	2200.67	2.16502	7.71654e-15	DUF1295 domain-containing protein && O74507.2 RecName: Full=Uncharacterized protein C594.04c && PF06966:Protein of unknown function (DUF1295)
M419DRAFT_37894	4.83848	106.115	-4.45231	8.48724e-15	hypothetical protein && Q9UUE3.1 RecName: Full=Putative lysine N-acyltransferase C17G9.06c && PF13523:Acetyltransferase (GNAT) domain
M419DRAFT_134623	674.518	268.117	1.3315	8.63744e-15	hypothetical protein && - && -
M419DRAFT_33013	299.215	717.972	-1.26422	9.06913e-15	hypothetical protein && - && -
M419DRAFT_78763	593.028	184.565	1.68393	9.62016e-15	hypothetical protein && - && -
M419DRAFT_72628	205.344	575.518	-1.48579	1.06741e-14	ribonuclease Trv && P24657.1 RecName: Full=Ribonuclease Trv; Short=RNase Trv && PF00445:Ribonuclease T2 family
M419DRAFT_5520	383.357	878.398	-1.19632	1.11886e-14	putative maintenance of ploidy protein mob1 && Q9P601.2 RecName: Full=Probable maintenance of ploidy protein mob1 && PF03637:Mob1/phocein family
M419DRAFT_72373	0	392.341	-11.2401	1.3063e-14	hypothetical protein && - && -
M419DRAFT_77998	188.726	500.083	-1.40722	1.57813e-14	acetyltransferase && - && PF00583:Acetyltransferase (GNAT) family
M419DRAFT_77141	433.912	138.93	1.64761	1.65589e-14	P-loop containing nucleoside triphosphate hydrolase protein && B2RX12.1 RecName: Full=Canalicular multispecific organic anion transporter 2; AltName: Full=ATP-binding cassette sub-family C member 3; AltName: Full=Multidrug resistance-associated protein 3 && PF00664:ABC transporter transmembrane region|PF00005:ABC transporter
M419DRAFT_80828	310.258	696.848	-1.16712	1.70889e-14	UPF0052-domain-containing protein && P53980.1 RecName: Full=Uncharacterized protein YNL011C && PF01933:Uncharacterised protein family UPF0052
M419DRAFT_135387	298.502	67.0192	2.15701	1.99539e-14	putative extracellular lipase && D4B1N9.1 RecName: Full=Probable secreted lipase ARB_02369; Flags: Precursor && PF00135:Carboxylesterase family
M419DRAFT_132448	620.981	264.413	1.23234	2.18927e-14	hypothetical protein && P49412.1 RecName: Full=Protein priB && -
M419DRAFT_78577	99.8052	332.55	-1.73441	2.40285e-14	metabolite transport protein && O94342.1 RecName: Full=Probable metabolite transport protein C1271.09 && PF00083:Sugar (and other) transporter
-	477.472	153.736	1.63939	2.69039e-14	-
M419DRAFT_24446	413.272	864.67	-1.06465	2.79054e-14	hypothetical protein && - && PF00149:Calcineurin-like phosphoesterase
M419DRAFT_76703	859.537	408.355	1.07472	3.19422e-14	hypothetical protein && A4R9U5.2 RecName: Full=Nucleolar protein 16 && PF09420:Ribosome biogenesis protein Nop16
M419DRAFT_10972	491.051	985.94	-1.00549	3.2697e-14	family 57 glycosyltransferase && O43053.1 RecName: Full=Probable dolichyl pyrophosphate Man9GlcNAc2 alpha-1,3-glucosyltransferase; AltName: Full=Asparagine-linked glycosylation protein 6; AltName: Full=Dol-P-Glc:Man(9)GlcNAc(2)-PP-Dol alpha-1,3-glucosyltransferase; AltName: Full=Dolichyl-P-Glc:Man9GlcNAc2-PP-dolichyl glucosyltransferase && PF03155:ALG6, ALG8 glycosyltransferase family
M419DRAFT_46978	346.494	109.858	1.65592	3.33411e-14	hypothetical protein && - && -
M419DRAFT_97336	630.459	270.483	1.22041	3.34839e-14	hypothetical protein && O14237.1 RecName: Full=Uncharacterized membrane protein C6F6.04c && PF05978:Ion channel regulatory protein UNC-93
M419DRAFT_126153	178.063	29.4014	2.60349	3.35395e-14	hypothetical protein && - && -
M419DRAFT_88289	59.9638	244.166	-2.02482	3.56735e-14	methyl transferase-like protein && - && PF02353:Mycolic acid cyclopropane synthetase
M419DRAFT_95009	357.668	772.552	-1.11139	3.58906e-14	NmrA family transcriptional regulator && - && PF05368:NmrA-like family
M419DRAFT_69186	291.25	683.948	-1.23214	3.62275e-14	hypothetical protein && - && -
M419DRAFT_78541	1002.45	461.427	1.11937	4.10554e-14	hypothetical protein && P52958.1 RecName: Full=Cutinase transcription factor 1 alpha && PF04082:Fungal specific transcription factor domain|PF00172:Fungal Zn(2)-Cys(6) binuclear cluster domain
M419DRAFT_76649	545.706	222.143	1.29692	4.11991e-14	hypothetical protein && - && PF00172:Fungal Zn(2)-Cys(6) binuclear cluster domain|PF04082:Fungal specific transcription factor domain
M419DRAFT_109343	908.984	418.847	1.11691	5.50637e-14	hypothetical protein && - && PF00172:Fungal Zn(2)-Cys(6) binuclear cluster domain
M419DRAFT_142292	455.625	934.385	-1.03537	6.11091e-14	hypothetical protein && - && PF07989:Centrosomin N-terminal motif 1
M419DRAFT_87774	246.457	582.996	-1.24298	6.42874e-14	hypothetical protein && - && -
M419DRAFT_126393	410.097	866.238	-1.07785	6.82888e-14	hypothetical protein && - && PF06657:Centrosome microtubule-binding domain of Cep57|PF14197:Centrosome localisation domain of PPC89
M419DRAFT_12022	256.944	635.679	-1.30551	7.23298e-14	putative glycosyl hydrolase && P36091.1 RecName: Full=Mannan endo-1,6-alpha-mannosidase DCW1; AltName: Full=Defective cell wall 1; AltName: Full=Endo-alpha-1->6-D-mannanase DCW1; Flags: Precursor && PF03663:Glycosyl hydrolase family 76
-	301.544	78.8297	1.93727	7.90535e-14	-
M419DRAFT_31698	938.263	462.625	1.01971	8.65395e-14	DEAD-domain-containing protein && Q4I662.1 RecName: Full=ATP-dependent RNA helicase DBP8 && PF00271:Helicase conserved C-terminal domain|PF00270:DEAD/DEAH box helicase
M419DRAFT_83057	1303.24	640.431	1.0245	9.36984e-14	hypothetical protein && Q5A599.2 RecName: Full=Histidine protein kinase NIK1 && PF00072:Response regulator receiver domain|PF00512:His Kinase A (phospho-acceptor) domain|PF02518:Histidine kinase-, DNA gyrase B-, and HSP90-like ATPase|PF00989:PAS fold
M419DRAFT_69999	542.533	1095.35	-1.01306	9.48005e-14	hypothetical protein && - && -
M419DRAFT_131016	103.669	325.202	-1.65051	9.89409e-14	hypothetical protein && - && -
M419DRAFT_90778	197.516	500.193	-1.33941	1.03743e-13	phosphatases II && Q8T9S7.1 RecName: Full=Phosphatidylinositol 3,4,5-trisphosphate 3-phosphatase and dual-specificity protein phosphatase PTEN; AltName: Full=Pten 3-phosphoinositide phosphatase alpha && PF00782:Dual specificity phosphatase, catalytic domain
M419DRAFT_132048	547.006	224.539	1.28547	1.15752e-13	ubiquitin related modifier 1 && A6S5X1.1 RecName: Full=Ubiquitin-related modifier 1 && PF09138:Urm1 (Ubiquitin related modifier)
M419DRAFT_70947	419.766	150.252	1.48462	1.26578e-13	NAD(P)-binding protein && - && -
M419DRAFT_24502	814.367	392.391	1.05361	1.28591e-13	hypothetical protein && - && -
M419DRAFT_80461	226.134	616.351	-1.44734	1.32837e-13	membrane zinc transporter && Q12436.1 RecName: Full=Zinc-regulated transporter 2; AltName: Full=Low-affinity zinc transport protein ZRT2 && PF02535:ZIP Zinc transporter
M419DRAFT_45579	25.1136	158.249	-2.65371	1.34544e-13	MFS general substrate transporter && Q6GM59.1 RecName: Full=Monocarboxylate transporter 12; Short=MCT 12; AltName: Full=Solute carrier family 16 member 12 && PF07690:Major Facilitator Superfamily
M419DRAFT_78507	288.937	82.2141	1.81486	1.37901e-13	arylsulfatase && Q10723.1 RecName: Full=Arylsulfatase; Short=AS; AltName: Full=Aryl-sulfate sulphohydrolase; Flags: Precursor && PF00884:Sulfatase
-	636.572	256.905	1.30967	1.40327e-13	-
M419DRAFT_72675	154.639	23.551	2.71336	1.48469e-13	hypothetical protein && - && PF00172:Fungal Zn(2)-Cys(6) binuclear cluster domain|PF04082:Fungal specific transcription factor domain
M419DRAFT_136620	742.386	333.708	1.15147	1.50091e-13	hypothetical protein && - && PF14611:Mitochondrial inner-membrane-bound regulator
M419DRAFT_62262	358.041	107.642	1.73062	1.56639e-13	ankyrin && - && PF12796:Ankyrin repeats (3 copies)|PF13857:Ankyrin repeats (many copies)|PF05729:NACHT domain
M419DRAFT_96404	243.349	614.404	-1.33436	1.66018e-13	mitochondrial carrier protein && - && PF00153:Mitochondrial carrier protein
M419DRAFT_131433	880.7	435.011	1.01816	1.68448e-13	WD40 repeat-like protein && G0S902.2 RecName: Full=Ribosome biogenesis protein ENP2 && PF08159:NUC153 domain
M419DRAFT_127704	836.526	385.742	1.11574	1.8404e-13	hypothetical protein && Q07660.1 RecName: Full=Protein BRE4; AltName: Full=Brefeldin A-sensitivity protein 4 && PF13515:Fusaric acid resistance protein-like
M419DRAFT_103141	190.622	35.9207	2.41808	2.01832e-13	hypothetical protein && - && PF00172:Fungal Zn(2)-Cys(6) binuclear cluster domain
M419DRAFT_56216	212.635	544.889	-1.35589	2.09512e-13	hypothetical protein && - && -
M419DRAFT_106167	956.51	455.237	1.06942	2.18332e-13	proline oxidase PrnD && O74524.1 RecName: Full=Probable proline dehydrogenase, mitochondrial; AltName: Full=Probable proline oxidase; Flags: Precursor && PF01619:Proline dehydrogenase
M419DRAFT_99737	145.585	400.568	-1.45922	2.22192e-13	hypothetical protein && - && -
M419DRAFT_37292	250.566	575.338	-1.19932	2.47217e-13	FAD/NAD(P)-binding domain-containing protein && Q9HFE4.1 RecName: Full=Thiol-specific monooxygenase; AltName: Full=Flavin-dependent monooxygenase && PF13450:NAD(P)-binding Rossmann-like domain|PF00743:Flavin-binding monooxygenase-like
M419DRAFT_143047	95.3639	306.513	-1.68568	2.56966e-13	S-adenosyl-L-methionine-dependent methyltransferase && Q1QJC0.1 RecName: Full=Trans-aconitate 2-methyltransferase && PF13847:Methyltransferase domain
M419DRAFT_99599	206.045	510.865	-1.31124	2.60835e-13	EF-hand && - && PF13405:EF-hand domain
M419DRAFT_127038	511.223	189.567	1.43216	2.90258e-13	P-loop containing nucleoside triphosphate hydrolase protein && Q864R9.1 RecName: Full=Multidrug resistance-associated protein 1; AltName: Full=ATP-binding cassette sub-family C member 1; AltName: Full=Leukotriene C(4) transporter; Short=LTC4 transporter && PF00664:ABC transporter transmembrane region|PF00005:ABC transporter
M419DRAFT_73700	152.782	22.952	2.73141	3.83626e-13	tartrate dehydrogenase && P76251.1 RecName: Full=D-malate dehydrogenase [decarboxylating]; AltName: Full=D-malate degradation protein A; AltName: Full=D-malate oxidase && PF00180:Isocitrate/isopropylmalate dehydrogenase
M419DRAFT_100857	156.302	418.748	-1.42051	3.90728e-13	alpha/beta-hydrolase && O14158.1 RecName: Full=AB hydrolase superfamily protein C4A8.06c && PF07859:alpha/beta hydrolase fold
M419DRAFT_47749	495.256	1068.3	-1.10824	4.00499e-13	hypothetical protein && - && -
M419DRAFT_74059	824.102	367.562	1.16218	4.20182e-13	L-serine dehydratase && O86564.1 RecName: Full=L-serine dehydratase; Short=SDH; AltName: Full=L-serine deaminase; Short=L-SD && PF03315:Serine dehydratase beta chain|PF03313:Serine dehydratase alpha chain
M419DRAFT_51374	318.611	713.78	-1.16289	4.25627e-13	HAD-superfamily hydrolase && P36151.1 RecName: Full=Uncharacterized protein YKR070W && PF13344:Haloacid dehalogenase-like hydrolase|PF13242:HAD-hyrolase-like
M419DRAFT_90426	525.258	201.856	1.38327	4.32545e-13	protein tyrosine phosphatase && Q02QC9.1 RecName: Full=Alkaline phosphatase H; AltName: Full=High molecular weight phosphatase; Short=H-AP; Flags: Precursor && PF00245:Alkaline phosphatase
M419DRAFT_72691	287.763	641.838	-1.15743	4.57499e-13	DUF396 domain protein && P38869.1 RecName: Full=Protein SVP26; AltName: Full=Sed5 compartment vesicle protein of 26 kDa && PF04148:Transmembrane adaptor Erv26
-	484.066	192.771	1.32995	5.01862e-13	-
M419DRAFT_84086	182.788	37.0188	2.3026	5.02241e-13	hypothetical protein && - && -
-	400.313	145.469	1.45813	5.3608e-13	-
M419DRAFT_92891	356.999	121.249	1.55493	5.4353e-13	hypothetical protein && - && -
M419DRAFT_128184	145.71	17.3414	3.09309	5.79888e-13	hypothetical protein && - && -
M419DRAFT_12594	924.125	460.648	1.00413	6.24767e-13	60S ribosome subunit biogenesis protein nip7 && Q08962.1 RecName: Full=60S ribosome subunit biogenesis protein NIP7; AltName: Full=Nuclear import protein 7 && -
M419DRAFT_37010	427.66	131.522	1.69415	6.27634e-13	hypothetical protein && Q6U1Z4.1 RecName: Full=Alpha-1,3-mannosyltransferase CMT1 && PF11735:Cryptococcal mannosyltransferase 1
M419DRAFT_36063	319.524	104.956	1.60542	7.37784e-13	P-loop containing nucleoside triphosphate hydrolase protein && Q9P7T8.1 RecName: Full=Uncharacterized helicase C694.02 && PF00271:Helicase conserved C-terminal domain|PF00270:DEAD/DEAH box helicase
M419DRAFT_99510	104.133	323.495	-1.63347	7.45488e-13	hypothetical protein && - && -
M419DRAFT_94925	103.391	312.893	-1.59701	8.1408e-13	hypothetical protein && - && -
M419DRAFT_45640	0.901383	172.365	-7.6108	8.67703e-13	hypothetical protein && P27643.3 RecName: Full=Stage V sporulation protein K && PF00004:ATPase family associated with various cellular activities (AAA)
M419DRAFT_102542	861.884	428.521	1.00904	9.40264e-13	hypothetical protein && P15245.3 RecName: Full=Phenol 2-monooxygenase; AltName: Full=Phenol hydroxylase && PF01494:FAD binding domain|PF07976:Phenol hydroxylase, C-terminal dimerisation domain
-	248.69	68.3969	1.86079	9.47477e-13	-
M419DRAFT_140324	723.119	327.648	1.13967	1.01974e-12	phosphoglycerate mutase-like protein && - && -
M419DRAFT_34948	475.096	180.641	1.39673	1.03382e-12	haloacid dehalogenase && P60527.1 RecName: Full=2-haloalkanoic acid dehalogenase; AltName: Full=Cryptic L-isomer-specific dehalogenase; AltName: Full=DhlS5I; AltName: Full=Halocarboxylic acid halidohydrolase; AltName: Full=L-2-haloacid dehalogenase; AltName: Full=L-DEX && PF13419:Haloacid dehalogenase-like hydrolase
M419DRAFT_33110	232.948	572.364	-1.29771	1.43243e-12	hypothetical protein && - && -
M419DRAFT_88681	289.923	91.6285	1.66201	1.58613e-12	hypothetical protein && - && PF10604:Polyketide cyclase / dehydrase and lipid transport
M419DRAFT_75420	282.959	82.6034	1.77682	1.64421e-12	glycoside hydrolase && Q92451.1 RecName: Full=Alpha-galactosidase 3; AltName: Full=Alpha-D-galactoside galactohydrolase 3; AltName: Full=Melibiase 3; Flags: Precursor && -
M419DRAFT_117133	649.535	290.729	1.15794	1.88304e-12	hypothetical protein && - && -
M419DRAFT_39947	206.742	47.9506	2.10349	1.94021e-12	hypothetical protein && O74308.3 RecName: Full=Uncharacterized transcriptional regulatory protein C15D4.02 && PF11951:Fungal specific transcription factor domain|PF00172:Fungal Zn(2)-Cys(6) binuclear cluster domain
M419DRAFT_135123	533.293	225.677	1.23941	2.04267e-12	succinyl-CoA synthetase beta chain && Q9P567.1 RecName: Full=Probable succinate--CoA ligase [GDP-forming] subunit beta, mitochondrial; AltName: Full=Succinyl-CoA synthetase beta chain; Short=SCS-beta; Flags: Precursor && PF00549:CoA-ligase|PF08442:ATP-grasp domain
M419DRAFT_141809	498.669	1017.32	-1.02775	2.13529e-12	hypothetical protein && P53252.1 RecName: Full=Sphingolipid long chain base-responsive protein PIL1 && PF13805:Eisosome component PIL1
M419DRAFT_5727	419.762	142.864	1.55246	2.35464e-12	hypothetical protein && - && -
M419DRAFT_85666	305.791	651.223	-1.09009	2.48934e-12	aldolase && Q2KVT3.1 RecName: Full=Transaldolase && PF00923:Transaldolase
M419DRAFT_6699	1.33222	111.047	-6.39007	3.01223e-12	family 88 putative glycosyl hydrolase && P0A3U6.1 RecName: Full=Protein Atu3128 >P0A3U7.1 RecName: Full=24.9 kDa protein in picA locus; AltName: Full=ORF1 && PF07470:Glycosyl Hydrolase Family 88
M419DRAFT_68277	608.806	273.478	1.15457	3.09169e-12	general substrate transporter && Q12300.1 RecName: Full=High-affinity glucose transporter RGT2 && PF00083:Sugar (and other) transporter
M419DRAFT_26473	98.9237	299.954	-1.59951	3.21717e-12	DUF1479 domain protein && - && PF07350:Protein of unknown function (DUF1479)
M419DRAFT_89701	1162.65	535.993	1.11539	3.2447e-12	hypothetical protein && - && PF17109:fungal STAND N-terminal Goodbye domain
M419DRAFT_75688	36.0831	169.29	-2.22841	3.84388e-12	short chain dehydrogenase && P43066.1 RecName: Full=D-arabinitol 2-dehydrogenase [ribulose-forming]; Short=ARDH && PF00106:short chain dehydrogenase
M419DRAFT_128499	280.584	86.8363	1.69012	3.9032e-12	HET-domain-containing protein && - && PF00069:Protein kinase domain|PF06985:Heterokaryon incompatibility protein (HET)
M419DRAFT_105256	669.632	313.771	1.09417	4.00992e-12	hypothetical protein && - && -
M419DRAFT_55114	593.806	259.67	1.19096	4.04857e-12	P-loop containing nucleoside triphosphate hydrolase protein && - && PF00004:ATPase family associated with various cellular activities (AAA)
M419DRAFT_25941	580.325	259.551	1.161	4.15683e-12	hypothetical protein && - && -
M419DRAFT_34542	434.448	173.663	1.32468	4.61788e-12	glycoside hydrolase family 79 protein && Q7SFB0.1 RecName: Full=Beta-glucuronidase; Short=GlcAase; AltName: Full=Beta-D-glucuronoside glucuronosohydrolase; Flags: Precursor && PF16862:Glycosyl hydrolase family 79 C-terminal beta domain
M419DRAFT_141194	1597.24	5967.62	-1.90162	5.26608e-12	putative pyruvate decarboxylase && Q4WXX9.1 RecName: Full=Pyruvate decarboxylase && PF00205:Thiamine pyrophosphate enzyme, central domain|PF02775:Thiamine pyrophosphate enzyme, C-terminal TPP binding domain|PF02776:Thiamine pyrophosphate enzyme, N-terminal TPP binding domain
M419DRAFT_95516	256.604	563.738	-1.13595	5.26757e-12	hypothetical protein && - && PF13302:Acetyltransferase (GNAT) domain
M419DRAFT_127877	223.704	526.779	-1.23444	5.47877e-12	phosphatidylserine decarboxylase family protein && C4R360.1 RecName: Full=Phosphatidylserine decarboxylase proenzyme 2; Contains: RecName: Full=Phosphatidylserine decarboxylase 2 beta chain; Contains: RecName: Full=Phosphatidylserine decarboxylase 2 alpha chain && PF02666:Phosphatidylserine decarboxylase|PF12588:Phophatidylserine decarboxylase
M419DRAFT_6104	3.11513	83.9112	-4.76378	5.64877e-12	hypothetical protein && - && -
M419DRAFT_71530	72.6367	247.54	-1.76985	5.77051e-12	hypothetical protein && Q9SMT7.1 RecName: Full=Oxalate--CoA ligase; AltName: Full=4-coumarate--CoA ligase isoform 8; Short=At4CL8; AltName: Full=4-coumarate--CoA ligase-like 10; AltName: Full=Acyl-activating enzyme 3; AltName: Full=Adenosine monophosphate binding protein 3; Short=AtMPBP3; AltName: Full=Oxalyl-CoA synthetase && PF00550:Phosphopantetheine attachment site|PF00501:AMP-binding enzyme
M419DRAFT_119478	763.532	1561.04	-1.03277	6.31463e-12	hypothetical protein && - && -
M419DRAFT_82203	330.374	117.156	1.49442	6.52294e-12	Indoleamine 2%2C3-dioxygenase && P47125.1 RecName: Full=Indoleamine 2,3-dioxygenase; Short=IDO; AltName: Full=Biosynthesis of nicotinic acid protein 2 && PF01231:Indoleamine 2,3-dioxygenase
M419DRAFT_124737	143.371	385.043	-1.42579	7.08709e-12	PR-1-like protein && D4B327.2 RecName: Full=Probable pathogenesis-related protein ARB_02861; AltName: Full=Wasp ves v 5 allergen homolog; Flags: Precursor && PF00188:Cysteine-rich secretory protein family
M419DRAFT_10693	250.813	68.956	1.86666	7.61275e-12	hypothetical protein && - && -
M419DRAFT_127881	905.141	445.603	1.02189	7.8138e-12	alpha/beta-hydrolase && P18142.3 RecName: Full=cAMP-regulated D2 protein; Flags: Precursor && PF00135:Carboxylesterase family
M419DRAFT_89548	77.4752	252.153	-1.70279	7.92087e-12	hypothetical protein && - && -
M419DRAFT_140198	786.853	392.451	1.00476	8.05584e-12	putative ATP-dependent RNA helicase DBP7 && Q4HZ68.1 RecName: Full=ATP-dependent RNA helicase DBP7 && PF00270:DEAD/DEAH box helicase|PF00271:Helicase conserved C-terminal domain|PF13959:Domain of unknown function (DUF4217)
M419DRAFT_89588	294.881	98.0478	1.58687	8.55854e-12	hypothetical protein && - && PF00172:Fungal Zn(2)-Cys(6) binuclear cluster domain
M419DRAFT_33310	20.6464	128.118	-2.63152	9.05687e-12	hypothetical protein && - && -
M419DRAFT_73924	292.999	98.2575	1.5758	9.76972e-12	purine and uridine phosphorylase && - && PF01048:Phosphorylase superfamily
M419DRAFT_124379	212.315	494.562	-1.22062	1.1055e-11	hypothetical protein && - && -
M419DRAFT_82112	256.936	556.23	-1.11468	1.22828e-11	GPI-anchored wall transfer protein 1 && Q4IQ08.1 RecName: Full=GPI-anchored wall transfer protein 1 && PF06423:GWT1
-	208.678	51.4748	2.01722	1.29062e-11	-
M419DRAFT_85254	1129.85	549.082	1.04067	1.60377e-11	general substrate transporter && P15325.2 RecName: Full=Quinate permease; AltName: Full=Quinate transporter && PF00083:Sugar (and other) transporter
M419DRAFT_77600	12745	4257.36	1.58192	1.79503e-11	Aldo/keto reductase && Q04212.1 RecName: Full=D-arabinose 1-dehydrogenase; AltName: Full=NAD(+)-specific D-arabinose dehydrogenase && PF00248:Aldo/keto reductase family
M419DRAFT_70100	316.999	652.201	-1.04155	1.84698e-11	Six-hairpin glycosidase && - && PF03663:Glycosyl hydrolase family 76
M419DRAFT_86339	121.353	340.198	-1.4851	1.88752e-11	M6 metalloprotease && D4AQ27.1 RecName: Full=Putative secreted metallopeptidase; Flags: Precursor && -
M419DRAFT_9281	390.074	784.733	-1.00744	2.00934e-11	hypothetical protein && I1S0E2.2 RecName: Full=Developmental regulatory protein wetA && -
M419DRAFT_10013	330.585	110.807	1.57692	2.07655e-11	hypothetical protein && - && PF12900:Pyridoxamine 5'-phosphate oxidase
-	135.557	20.6559	2.73031	2.20555e-11	-
M419DRAFT_71238	354.964	133.649	1.41083	2.26668e-11	Acylphosphatase && A7Z2E2.1 RecName: Full=Acylphosphatase; AltName: Full=Acylphosphate phosphohydrolase && -
M419DRAFT_88228	458.661	195.776	1.22762	2.35091e-11	hypothetical protein && - && -
M419DRAFT_38418	7.09193	87.5353	-3.63008	2.57972e-11	endo beta-1%2C4-xylanase isotype 2 && P36218.1 RecName: Full=Endo-1,4-beta-xylanase 1; Short=EX 1; Short=Xylanase 1; AltName: Full=1,4-beta-D-xylan xylanohydrolase 1; AltName: Full=Acidic endo-beta-1,4-xylanase; Flags: Precursor >G0R947.1 RecName: Full=Endo-1,4-beta-xylanase 1; Short=EX 1; Short=Xylanase 1; AltName: Full=1,4-beta-D-xylan xylanohydrolase 1; AltName: Full=Acidic endo-beta-1,4-xylan…
-	270.583	85.4286	1.66006	2.60107e-11	-
-	107.143	364.957	-1.76545	2.62376e-11	-
M419DRAFT_97635	463.207	198.881	1.21849	2.72342e-11	NTPase && Q9KU27.1 RecName: Full=Non-canonical purine NTP phosphatase; AltName: Full=Non-standard purine NTP phosphatase; AltName: Full=Nucleoside-triphosphate phosphatase; Short=NTPase >C3LSV6.1 RecName: Full=Non-canonical purine NTP phosphatase; AltName: Full=Non-standard purine NTP phosphatase; AltName: Full=Nucleoside-triphosphate phosphatase; Short=NTPase && PF01931:Protein of unknown functi…
M419DRAFT_128623	289.115	92.3771	1.64118	2.75686e-11	FAD/NAD(P)-binding domain-containing protein && P12676.1 RecName: Full=Cholesterol oxidase; Short=CHOD; AltName: Full=Cholesterol isomerase; Flags: Precursor && PF00732:GMC oxidoreductase
M419DRAFT_123486	161.214	407.486	-1.33693	3.74762e-11	hypothetical protein && - && -
M419DRAFT_75233	229.563	59.2019	1.94686	4.08725e-11	metalloprotease && Q99132.1 RecName: Full=Extracellular metalloprotease; Flags: Precursor && PF02868:Thermolysin metallopeptidase, alpha-helical domain|PF16485:Protealysin propeptide|PF01447:Thermolysin metallopeptidase, catalytic domain
-	197.76	49.0089	2.00678	4.37712e-11	-
M419DRAFT_67846	262.497	84.3704	1.6344	4.62262e-11	hypothetical protein && - && PF14087:Domain of unknown function (DUF4267)
M419DRAFT_7341	492.343	219.507	1.16378	6.00712e-11	putative MFS monocarboxylate transporter && Q08268.1 RecName: Full=Probable transporter MCH4 && PF07690:Major Facilitator Superfamily
M419DRAFT_91594	66.5533	2580.49	-5.27623	6.44057e-11	putative maltose permease && P38156.1 RecName: Full=Maltose permease MAL31; AltName: Full=Maltose transport protein MAL31 && PF00083:Sugar (and other) transporter
M419DRAFT_76421	234.367	508.409	-1.11674	6.60587e-11	hypothetical protein && - && PF08214:Histone acetylation protein
-	0	131.822	-9.66774	7.28907e-11	-
M419DRAFT_69467	1027.65	508.838	1.01248	7.50275e-11	hypothetical protein && - && -
M419DRAFT_75467	321.295	113.562	1.49865	7.78715e-11	hypothetical protein && - && PF11710:G protein-coupled glucose receptor regulating Gpa2
M419DRAFT_70894	268.594	88.7333	1.6008	8.59295e-11	hypothetical protein && - && PF11905:Domain of unknown function (DUF3425)
-	432.243	173.104	1.32078	8.81444e-11	-
M419DRAFT_90843	202.34	56.267	1.84713	9.29172e-11	major facilitator superfamily transporter && Q6GM59.1 RecName: Full=Monocarboxylate transporter 12; Short=MCT 12; AltName: Full=Solute carrier family 16 member 12 && PF07690:Major Facilitator Superfamily
M419DRAFT_127142	578.225	267.348	1.11224	9.75488e-11	hypothetical protein && - && -
M419DRAFT_76937	749.575	347.944	1.10675	1.18228e-10	integral membrane protein && - && PF14378:PAP2 superfamily
M419DRAFT_101467	306.057	628.281	-1.03681	1.26201e-10	PIG-X-domain-containing protein && Q4IBD0.2 RecName: Full=Protein PBN1 && PF08320:PIG-X / PBN1
M419DRAFT_10259	302.457	619.346	-1.03295	1.27315e-10	hypothetical protein && - && PF05620:Protein of unknown function (DUF788)
M419DRAFT_39217	230.728	501.291	-1.11966	1.42091e-10	adenosine deaminase && Q9P6J8.1 RecName: Full=Uncharacterized deaminase C1683.02 && PF00962:Adenosine/AMP deaminase
M419DRAFT_71816	125.469	21.5045	2.5502	1.44817e-10	hypothetical protein && - && -
M419DRAFT_88418	851.002	424.309	1.00634	1.45122e-10	hypothetical protein && Q756J5.2 RecName: Full=Pre-rRNA-processing protein ESF1; AltName: Full=18S rRNA factor 1 && PF08159:NUC153 domain
M419DRAFT_78569	103.941	285.388	-1.4566	1.4871e-10	cobW-domain-containing protein && Q869Q0.1 RecName: Full=COBW domain-containing protein DDB_G0274527 && PF07683:Cobalamin synthesis protein cobW C-terminal domain|PF02492:CobW/HypB/UreG, nucleotide-binding domain
M419DRAFT_7301	261.544	78.051	1.74847	1.59501e-10	hypothetical protein && - && PF04082:Fungal specific transcription factor domain
-	217.499	62.3368	1.79744	1.62169e-10	-
M419DRAFT_12083	111.537	15.0551	2.88346	1.7505e-10	general substrate transporter && P39932.2 RecName: Full=Sugar transporter STL1 && PF00083:Sugar (and other) transporter
M419DRAFT_106970	200.77	56.9359	1.82022	1.85091e-10	putative C4-dicarboxylate transporter && A3QUP1.1 RecName: Full=Sulfite efflux pump SSU1 && PF03595:Voltage-dependent anion channel
-	155.707	31.0587	2.32977	1.8797e-10	-
M419DRAFT_91282	24.113	131.882	-2.44679	1.89448e-10	hypothetical protein && - && -
M419DRAFT_50952	94.9926	275.105	-1.53602	2.31682e-10	hypothetical protein && - && -
-	653.605	323.685	1.01349	2.37907e-10	-
M419DRAFT_127358	105.1	294.113	-1.48674	2.44332e-10	hypothetical protein && P47818.1 RecName: Full=Protein CCC1; AltName: Full=Cross-complementer of CSG1 protein 1 && PF01988:VIT family
M419DRAFT_89941	175.007	43.9274	1.99602	2.44836e-10	hypothetical protein && - && -
-	623.469	254.009	1.29184	2.61864e-10	-
M419DRAFT_13025	136.18	25.7374	2.40104	2.76605e-10	chitosanase && Q4WB37.1 RecName: Full=Endo-chitosanase; Flags: Precursor && PF07335:Fungal chitosanase of glycosyl hydrolase group 75
M419DRAFT_87088	161.955	34.3732	2.2373	2.84926e-10	hypothetical protein && - && -
M419DRAFT_9193	288.24	581.668	-1.01258	3.0068e-10	hypothetical protein && - && -
M419DRAFT_97200	331.466	707.86	-1.09454	3.51487e-10	homeobox-domain-containing protein && - && PF00046:Homeobox domain
-	113.737	18.1201	2.65601	3.72899e-10	-
M419DRAFT_124235	136.955	347.685	-1.34491	3.74815e-10	hypothetical protein && - && -
-	11.029	91.7781	-3.06016	3.88231e-10	-
M419DRAFT_6360	604.595	296.769	1.02803	3.9241e-10	CoA-transferase family III && Q7TNE1.2 RecName: Full=Succinate--hydroxymethylglutarate CoA-transferase; AltName: Full=SuccinylCoA:glutarate-CoA transferase; Flags: Precursor && PF02515:CoA-transferase family III
M419DRAFT_136875	219.786	482.891	-1.13473	3.95835e-10	hypothetical protein && A1C7B5.1 RecName: Full=Probable endo-1,3(4)-beta-glucanase ACLA_073210; AltName: Full=Mixed-linked glucanase ACLA_073210; Flags: Precursor && PF00722:Glycosyl hydrolases family 16
M419DRAFT_78376	196.859	54.7893	1.84181	3.96617e-10	hypothetical protein && - && -
M419DRAFT_78616	512.644	223.889	1.19157	4.1053e-10	aldehyde dehydrogenase && O06837.1 RecName: Full=Phenylacetaldehyde dehydrogenase; Short=PAD && PF00171:Aldehyde dehydrogenase family
M419DRAFT_38839	209.015	60.7494	1.77815	4.20098e-10	hypothetical protein && - && -
-	240.439	79.4685	1.59504	4.2763e-10	-
M419DRAFT_12671	201.513	58.663	1.78289	4.29864e-10	amino acid permease && P19807.1 RecName: Full=Choline transport protein && PF13520:Amino acid permease
M419DRAFT_88423	628.204	307.052	1.03078	4.35743e-10	ClpP/crotonase && Q52995.2 RecName: Full=Probable enoyl-CoA hydratase && PF00378:Enoyl-CoA hydratase/isomerase
M419DRAFT_32321	113.558	15.3046	2.86984	4.46161e-10	alpha/beta-hydrolase && Q9HDX3.1 RecName: Full=AB hydrolase superfamily protein B1A11.02 && PF07859:alpha/beta hydrolase fold
M419DRAFT_88058	173.854	400.018	-1.20256	4.49705e-10	hypothetical protein && - && PF14737:Domain of unknown function (DUF4470)|PF01753:MYND finger
M419DRAFT_120038	534.69	245.923	1.11756	4.56318e-10	hypothetical protein && - && -
M419DRAFT_98717	482.283	220.126	1.13364	4.75367e-10	NADPH--cytochrome P450 reductase && Q9Y8G7.1 RecName: Full=Bifunctional cytochrome P450/NADPH--P450 reductase; AltName: Full=Cytochrome P450foxy; AltName: Full=Fatty acid omega-hydroxylase; AltName: Full=P450foxy; Includes: RecName: Full=Cytochrome P450 505; Includes: RecName: Full=NADPH--cytochrome P450 reductase && PF00258:Flavodoxin|PF00067:Cytochrome P450|PF00667:FAD binding domain|PF00175:Ox…
M419DRAFT_9212	487.533	226.765	1.10407	5.22494e-10	inosine monophosphate dehydrogenase && Q01284.1 RecName: Full=Nitronate monooxygenase; AltName: Full=2-nitropropane dioxygenase; Short=2-NPD; AltName: Full=Nitroalkane oxidase; Flags: Precursor && PF03060:Nitronate monooxygenase
M419DRAFT_86085	540.099	261.567	1.0447	5.26437e-10	hypothetical protein && - && -
M419DRAFT_37103	6297.89	2020.11	1.64031	5.43051e-10	hypothetical protein && - && -
M419DRAFT_73367	6.54197	78.0909	-3.5685	5.68967e-10	MFS general substrate transporter && O94491.1 RecName: Full=Uncharacterized transporter C417.10 && PF07690:Major Facilitator Superfamily
M419DRAFT_72855	50.7375	179.803	-1.82609	5.82703e-10	cytochrome P450 && D7PI20.2 RecName: Full=Cytochrome P450 monooxygenase gsfF; AltName: Full=Griseofulvin synthesis protein F; Flags: Precursor && PF00067:Cytochrome P450
M419DRAFT_98355	253.92	88.3839	1.5234	5.89964e-10	RNI-like protein && - && -
M419DRAFT_125607	383.407	151.24	1.34437	6.60371e-10	hypothetical protein && - && -
M419DRAFT_126137	144.16	348.723	-1.27564	6.8476e-10	NAD(P)-binding protein && P50167.1 RecName: Full=D-arabinitol 2-dehydrogenase [ribulose-forming]; Short=ARDH && PF00106:short chain dehydrogenase
M419DRAFT_79636	430.505	181.859	1.24051	7.14378e-10	alkaline phytoceramidase && Q9D099.1 RecName: Full=Alkaline ceramidase 3; Short=AlkCDase 3; Short=Alkaline CDase 3; AltName: Full=Alkaline phytoceramidase; Short=aPHC && PF05875:Ceramidase
M419DRAFT_77124	147.328	32.2266	2.18554	8.751e-10	hypothetical protein && - && -
M419DRAFT_124741	273.712	94.8332	1.53198	8.85094e-10	hypothetical protein && - && -
M419DRAFT_5944	510.724	230.868	1.14279	8.99967e-10	hypothetical protein && - && -
M419DRAFT_33283	148.939	354.165	-1.2489	9.16613e-10	hypothetical protein && - && -
M419DRAFT_23349	631.754	293.764	1.10308	9.29737e-10	hypothetical protein && - && -
M419DRAFT_89762	101.435	14.5959	2.79595	9.37716e-10	hypothetical protein && - && -
M419DRAFT_86938	197.284	428.711	-1.11992	9.5945e-10	ABC multidrug transporter && P36619.2 RecName: Full=Leptomycin B resistance protein pmd1 && PF00664:ABC transporter transmembrane region|PF00005:ABC transporter
M419DRAFT_123017	263.18	535.045	-1.02372	9.63514e-10	hypothetical protein && - && -
M419DRAFT_91966	221.456	466.079	-1.07349	1.05171e-09	hypothetical protein && - && -
M419DRAFT_35200	174.012	394.178	-1.17878	1.07483e-09	PLP-dependent transferase && P38675.3 RecName: Full=Cystathionine gamma-synthase; AltName: Full=O-succinylhomoserine (thiol)-lyase && PF01053:Cys/Met metabolism PLP-dependent enzyme
M419DRAFT_96459	582.676	290.57	1.00443	1.09953e-09	NAF1-domain-containing protein && O14360.1 RecName: Full=H/ACA ribonucleoprotein complex non-core subunit NAF1; AltName: Full=Nuclear assembly factor 1 && PF04410:Gar1/Naf1 RNA binding region
M419DRAFT_142164	145.321	25.5277	2.50209	1.10529e-09	PTR2-domain-containing protein && P46030.1 RecName: Full=Peptide transporter PTR2 && PF00854:POT family
M419DRAFT_87111	190.529	418.198	-1.13452	1.1849e-09	putative pyridine nucleotide-disulfide oxidoreductase AMID-like protein && B5FXE5.1 RecName: Full=Apoptosis-inducing factor 2 && PF07992:Pyridine nucleotide-disulphide oxidoreductase
M419DRAFT_96786	276.462	103.619	1.41428	1.56641e-09	hypothetical protein && - && PF12511:Protein of unknown function (DUF3716)
M419DRAFT_4819	610.992	301.202	1.02316	1.60314e-09	hypothetical protein && - && -
M419DRAFT_75240	149.88	348.883	-1.21883	1.76522e-09	kinase-like protein && - && PF01636:Phosphotransferase enzyme family
M419DRAFT_82822	249.373	503.937	-1.01474	1.8572e-09	hypothetical protein && - && -
M419DRAFT_68059	92.5406	251.125	-1.44043	1.8611e-09	protein kinase && - && PF12330:Domain of unknown function (DUF3635)
M419DRAFT_80062	182.198	404.052	-1.14794	1.88278e-09	hypothetical protein && - && -
M419DRAFT_6678	264.234	93.9246	1.49005	1.9121e-09	hypothetical protein && - && PF11927:Protein of unknown function (DUF3445)
M419DRAFT_39142	322.183	129.416	1.31879	1.9649e-09	D-aminoacylase && P72349.3 RecName: Full=D-aminoacylase; AltName: Full=N-acyl-D-amino-acid deacylase && PF07969:Amidohydrolase family
M419DRAFT_62958	382.549	155.842	1.29128	2.00339e-09	zf-H2C2-domain-containing protein && Q09927.1 RecName: Full=L-azetidine-2-carboxylic acid acetyltransferase && PF09337:His(2)-Cys(2) zinc finger
M419DRAFT_90165	545.32	267.947	1.02394	2.12617e-09	aminotransferase%2C class III && O94562.1 RecName: Full=Uncharacterized aminotransferase C1771.03c && PF00202:Aminotransferase class-III
-	441.854	161.943	1.4533	2.26681e-09	-
M419DRAFT_5300	357.231	155.193	1.20315	2.45157e-09	putative efflux pump antibiotic resistance protein && W7MLD3.1 RecName: Full=Efflux pump FUS6; AltName: Full=Fusarin biosynthesis protein 6 && PF07690:Major Facilitator Superfamily
M419DRAFT_6784	70.5421	230.069	-1.70851	2.67075e-09	hypothetical protein && - && -
-	231.048	494.492	-1.09681	2.90975e-09	-
M419DRAFT_81414	161.459	365.775	-1.18034	3.01046e-09	ankyrin && Q69ZR2.2 RecName: Full=E3 ubiquitin-protein ligase HECTD1; AltName: Full=HECT domain-containing protein 1; AltName: Full=HECT-type E3 ubiquitin transferase HECTD1; AltName: Full=Protein open mind && PF13857:Ankyrin repeats (many copies)
M419DRAFT_39246	31.324	132.561	-2.08226	3.02499e-09	hypothetical protein && - && -
M419DRAFT_92455	401.089	179.423	1.15834	3.30344e-09	S-adenosyl-L-methionine-dependent methyltransferase && M2SNN6.1 RecName: Full=Secondary metabolism regulator LAE1; AltName: Full=Methyltransferase LAE1; AltName: Full=Velvet complex subunit LAE1 && PF13489:Methyltransferase domain
M419DRAFT_74815	669.673	327.978	1.03068	3.53773e-09	peptidase M24A%2C methionine aminopeptidase && A1DA84.1 RecName: Full=Methionine aminopeptidase 2-3; Short=MAP 2-3; Short=MetAP 2-3; AltName: Full=Peptidase M && PF00557:Metallopeptidase family M24
-	110.417	15.3745	2.82814	3.60013e-09	-
M419DRAFT_54310	656.627	321.767	1.02618	3.62652e-09	putative rRNA processing protein Nop9 && C7YQ16.1 RecName: Full=Nucleolar protein 9; AltName: Full=Pumilio domain-containing protein NOP9 && -
M419DRAFT_81380	274.793	561.242	-1.02868	3.72467e-09	LIM-domain-containing protein && - && PF00412:LIM domain
-	98.3936	273.458	-1.47189	3.89459e-09	-
M419DRAFT_125376	538.921	242.009	1.15285	3.94504e-09	hypothetical protein && - && -
M419DRAFT_33699	289.042	114.541	1.33747	4.07539e-09	3-oxoacyl-reductase && Q10216.1 RecName: Full=Uncharacterized oxidoreductase C4H3.08 && PF00106:short chain dehydrogenase
M419DRAFT_67984	128.207	321.558	-1.32484	4.16048e-09	hypothetical protein && - && -
-	215.359	68.6366	1.65512	5.50196e-09	-
M419DRAFT_130101	127.683	304.786	-1.25527	5.6169e-09	alternative oxidase && Q9C206.1 RecName: Full=Alternative oxidase, mitochondrial; Flags: Precursor && PF01786:Alternative oxidase
-	94.1249	14.0667	2.7437	5.61703e-09	-
M419DRAFT_12500	165.985	378.205	-1.18781	5.87174e-09	synaptobrevin-domain-containing protein && Q9FMR5.1 RecName: Full=Vesicle-associated membrane protein 714; Short=AtVAMP714 && PF00957:Synaptobrevin|PF13774:Regulated-SNARE-like domain
M419DRAFT_100508	350.012	148.325	1.23652	6.01509e-09	hypothetical protein && - && -
M419DRAFT_69219	80.8822	240.252	-1.57194	6.09451e-09	hypothetical protein && - && -
M419DRAFT_132812	574.576	282.473	1.02306	6.12271e-09	hypothetical protein && - && -
M419DRAFT_88335	465.786	221.184	1.0764	6.23446e-09	hypothetical protein && - && -
M419DRAFT_125145	3920.18	11158.9	-1.50915	6.78701e-09	hypothetical protein && Q7SA44.1 RecName: Full=Mannitol-1-phosphate 5-dehydrogenase; Short=M1PDH; Short=MPD; Short=MPDH && PF01232:Mannitol dehydrogenase Rossmann domain|PF08125:Mannitol dehydrogenase C-terminal domain
M419DRAFT_87576	0	71.8113	-8.78985	6.91634e-09	hypothetical protein && - && -
M419DRAFT_75054	228.627	81.1258	1.49244	7.0584e-09	TPR-like protein && - && PF13424:Tetratricopeptide repeat
M419DRAFT_93277	20.8053	108.061	-2.38067	7.38353e-09	guanyl-specific ribonuclease Th1 && P26875.1 RecName: Full=Guanyl-specific ribonuclease Th1; Short=RNase Th1 && PF00545:ribonuclease
M419DRAFT_139945	229.886	77.322	1.56647	7.539e-09	acyl-CoA N-acyltransferase && - && PF13302:Acetyltransferase (GNAT) domain
M419DRAFT_138392	161.334	363.938	-1.17259	7.64314e-09	DNase I-like protein && - && PF03372:Endonuclease/Exonuclease/phosphatase family
-	139.885	34.4431	2.02542	7.72614e-09	-
-	125.973	26.0869	2.27855	8.08563e-09	-
-	204.151	63.2154	1.68954	8.34128e-09	-
M419DRAFT_9127	462.818	207.836	1.15438	8.35472e-09	hypothetical protein && - && PF00172:Fungal Zn(2)-Cys(6) binuclear cluster domain
M419DRAFT_74512	143.496	339.459	-1.24187	9.0825e-09	hypothetical protein && - && PF14832:Putative oxalocrotonate tautomerase enzyme
M419DRAFT_94061	532.328	236.759	1.17098	9.15941e-09	hypothetical protein && Q12713.1 RecName: Full=Endochitinase 33; AltName: Full=33 kDa endochitinase; AltName: Full=Chitinase 33; Flags: Precursor && PF00704:Glycosyl hydrolases family 18
M419DRAFT_80007	87.1919	11.9503	2.87784	9.25834e-09	DmpA/ArgJ-like protein && A0MTQ2.1 RecName: Full=Beta-peptidyl aminopeptidase BapA; Contains: RecName: Full=Beta-peptidyl aminopeptidase BapA alpha subunit; Contains: RecName: Full=Beta-peptidyl aminopeptidase BapA beta subunit; Flags: Precursor && PF03576:Peptidase family S58
M419DRAFT_103958	58.8638	203.273	-1.78952	9.69846e-09	Frag1/DRAM/Sfk1 family protein && P35735.1 RecName: Full=Protein SFK1; AltName: Full=Suppressor of four kinase protein 1 && PF10277:Frag1/DRAM/Sfk1 family
M419DRAFT_102458	25.5643	115.739	-2.17781	1.0966e-08	hypothetical protein && - && -
M419DRAFT_72607	385.754	160.275	1.26668	1.12551e-08	mating-type switching protein swi10 && Q06182.1 RecName: Full=Mating-type switching protein swi10 && PF03834:Binding domain of DNA repair protein Ercc1 (rad10/Swi10)
M419DRAFT_13317	222.848	78.1307	1.50849	1.13341e-08	hypothetical protein && - && PF14441:OTT_1508-like deaminase
M419DRAFT_133409	99.3605	16.7822	2.56187	1.16827e-08	hypothetical protein && - && -
-	239.041	80.5666	1.56396	1.19933e-08	-
M419DRAFT_91959	346.655	136.304	1.34492	1.31388e-08	hypothetical protein && - && -
M419DRAFT_94932	363.025	159.047	1.18782	1.34212e-08	Xanthine/uracil permease && Q07307.3 RecName: Full=Uric acid-xanthine permease; AltName: Full=UAPA transporter && PF00860:Permease family
M419DRAFT_82946	64.0537	204.462	-1.6745	1.43456e-08	cytochrome P450 && Q9ZNR0.1 RecName: Full=Cytochrome P450 78A6; AltName: Full=Protein ENHANCER OF DA1-1 && PF00067:Cytochrome P450
M419DRAFT_10358	168.882	50.3467	1.7432	1.44453e-08	putative oxalate/formate antiporter && Q6P2X9.1 RecName: Full=Monocarboxylate transporter 12; Short=MCT 12; AltName: Full=Solute carrier family 16 member 12 && PF07690:Major Facilitator Superfamily
M419DRAFT_88503	169.319	47.771	1.825	1.44514e-08	hypothetical protein && - && PF00651:BTB/POZ domain
M419DRAFT_48719	115.242	284.559	-1.30466	1.47687e-08	hypothetical protein && - && -
M419DRAFT_79934	174.531	47.9108	1.86756	1.48308e-08	hypothetical protein && - && -
M419DRAFT_34252	426.503	193.66	1.13913	1.52262e-08	hypothetical protein && - && -
M419DRAFT_8933	103.079	18.2298	2.48679	1.73688e-08	hypothetical protein && - && -
M419DRAFT_131579	384.269	168.062	1.19379	1.7643e-08	hypothetical protein && - && -
-	153.108	43.1886	1.82498	2.03202e-08	-
M419DRAFT_139210	102.509	256.735	-1.32457	2.19592e-08	hypothetical protein && - && -
M419DRAFT_64897	439.195	200.349	1.13449	2.22047e-08	kinase-like protein && Q09170.2 RecName: Full=Serine/threonine-protein kinase cds1; AltName: Full=Checkpoint kinase cds1 && PF00498:FHA domain|PF00069:Protein kinase domain
M419DRAFT_114246	272.996	108.171	1.33191	2.34136e-08	alcohol oxidase && A1CFL2.1 RecName: Full=Dehydrogenase patE; AltName: Full=Patulin synthesis protein E; Flags: Precursor && PF05199:GMC oxidoreductase|PF00732:GMC oxidoreductase
M419DRAFT_96932	367.796	169.679	1.11733	2.46435e-08	FMN-linked oxidoreductase && B8N8Q9.1 RecName: Full=NADPH dehydrogenase afvA; AltName: Full=Aflavarin synthesis protein A && PF00724:NADH:flavin oxidoreductase / NADH oxidase family
-	318.591	134.008	1.24889	2.46932e-08	-
M419DRAFT_76892	183.955	56.7262	1.69766	2.63493e-08	hypothetical protein && - && -
M419DRAFT_68089	224.486	463.074	-1.04342	2.63852e-08	general substrate transporter && P39932.2 RecName: Full=Sugar transporter STL1 && PF00083:Sugar (and other) transporter
M419DRAFT_10615	138.95	36.6993	1.92352	2.79287e-08	hypothetical protein && - && -
M419DRAFT_115984	17.982	95.9313	-2.41295	2.79773e-08	HET-domain-containing protein && - && PF06985:Heterokaryon incompatibility protein (HET)
M419DRAFT_80659	35.4398	139.43	-1.97795	2.98197e-08	hypothetical protein && - && -
M419DRAFT_73657	216.683	439.064	-1.01902	2.99494e-08	HMG box protein && - && -
-	219.356	74.4667	1.55342	3.11281e-08	-
-	327.823	143.553	1.19419	3.16171e-08	-
M419DRAFT_91098	298.969	115.818	1.36566	3.30119e-08	NAD(P)-binding protein && Q9SZ83.1 RecName: Full=Uncharacterized oxidoreductase At4g09670 && PF01408:Oxidoreductase family, NAD-binding Rossmann fold
M419DRAFT_128732	258.012	81.3956	1.67037	3.36008e-08	S-adenosyl-L-methionine-dependent methyltransferase && A2SUH3.1 RecName: Full=Secondary metabolism regulator laeA; AltName: Full=Methyltransferase laeA; AltName: Full=Velvet complex subunit laeA && PF13489:Methyltransferase domain
M419DRAFT_7325	516.718	237.098	1.12254	3.42272e-08	alpha/beta-hydrolase && Q6NAM1.1 RecName: Full=Fluoroacetate dehalogenase && PF00561:alpha/beta hydrolase fold
M419DRAFT_12745	254.305	101.322	1.32877	3.598e-08	DUF1868-domain-containing protein && - && PF08975:Domain of unknown function (DUF1868)
-	0	56.1971	-8.43736	3.90251e-08	-
M419DRAFT_68815	232.352	89.3023	1.37914	3.93553e-08	WSC-domain-containing protein && D4AUF1.1 RecName: Full=WSC domain-containing protein ARB_07867; Flags: Precursor && PF09362:Domain of unknown function (DUF1996)|PF01822:WSC domain
M419DRAFT_72561	144.763	321.349	-1.14957	4.06145e-08	hypothetical protein && Q4HZE0.1 RecName: Full=Dol-P-Glc:Glc(2)Man(9)GlcNAc(2)-PP-Dol alpha-1,2-glucosyltransferase; AltName: Full=Alpha-1,2-glucosyltransferase ALG10-A; AltName: Full=Alpha-2-glucosyltransferase ALG10; AltName: Full=Asparagine-linked glycosylation protein 10; AltName: Full=Dolichyl-phosphoglucose-dependent glucosyltransferase ALG10 && PF04922:DIE2/ALG10 family
M419DRAFT_134945	0	55.8077	-8.4267	4.1375e-08	structural comparison of Two major endo-1%2C4-beta-Xylanases from Trichodrema Reesei && P36218.1 RecName: Full=Endo-1,4-beta-xylanase 1; Short=EX 1; Short=Xylanase 1; AltName: Full=1,4-beta-D-xylan xylanohydrolase 1; AltName: Full=Acidic endo-beta-1,4-xylanase; Flags: Precursor >G0R947.1 RecName: Full=Endo-1,4-beta-xylanase 1; Short=EX 1; Short=Xylanase 1; AltName: Full=1,4-beta-D-xylan xylanohyd…
-	76.004	8.81539	3.09133	4.16596e-08	-
M419DRAFT_92528	82.9966	11.6707	2.82176	4.31212e-08	HET-domain-containing protein && - && PF06985:Heterokaryon incompatibility protein (HET)
M419DRAFT_79517	311.028	131.363	1.2436	4.86333e-08	MFS general substrate transporter && O70461.1 RecName: Full=Monocarboxylate transporter 3; Short=MCT 3; AltName: Full=Solute carrier family 16 member 8 && PF07690:Major Facilitator Superfamily
-	597.104	268.347	1.15637	4.9626e-08	-
M419DRAFT_79445	358.504	164.668	1.12554	5.17711e-08	alpha/beta-hydrolase && - && PF00561:alpha/beta hydrolase fold
M419DRAFT_91954	94.7345	236.878	-1.32192	5.1842e-08	DUF580-domain-containing protein && Q4I8E9.1 RecName: Full=Protein PNS1 && PF04515:Plasma-membrane choline transporter
M419DRAFT_133940	0	53.4117	-8.36392	5.6032e-08	DUF1749-domain-containing protein && Q9C0Y8.1 RecName: Full=UPF0613 protein PB24D3.06c && PF08538:Protein of unknown function (DUF1749)
-	245.909	83.0326	1.5635	5.92466e-08	-
M419DRAFT_85470	189.324	62.0174	1.60762	5.99124e-08	hypothetical protein && - && -
M419DRAFT_80502	361.5	171.556	1.0744	6.16014e-08	hypothetical protein && Q00808.1 RecName: Full=Vegetative incompatibility protein HET-E-1 && PF17100:N-terminal domain of NWD NACHT-NTPase|PF05729:NACHT domain
M419DRAFT_82840	230.764	73.2987	1.65356	6.48803e-08	WSC-domain-containing protein && - && PF01822:WSC domain
M419DRAFT_10248	146.473	41.8507	1.80281	7.1217e-08	RmlC-like cupin && P73623.1 RecName: Full=Putative quercetin 2,3-dioxygenase sll1773; Short=Putative quercetinase; AltName: Full=Pirin-like protein sll1773 && PF02678:Pirin
M419DRAFT_100583	297.798	112.693	1.39506	7.40583e-08	concanavalin A-like lectin/glucanase && - && PF00722:Glycosyl hydrolases family 16
M419DRAFT_76529	236.581	94.4838	1.32465	7.48269e-08	hypothetical protein && - && PF11951:Fungal specific transcription factor domain
-	148.813	40.6527	1.86753	8.07233e-08	-
M419DRAFT_104814	100.117	250.945	-1.32405	8.54424e-08	MFS general substrate transporter && P40475.1 RecName: Full=Quinidine resistance protein 1 && PF07690:Major Facilitator Superfamily
M419DRAFT_82737	22.4095	103.08	-2.19817	8.68635e-08	hypothetical protein && - && -
M419DRAFT_24627	56.2848	180.442	-1.68388	8.69761e-08	hypothetical protein && - && -
M419DRAFT_82998	344.054	160.345	1.10019	8.82243e-08	vacuolar iron transporter && Q6MWE5.1 RecName: Full=Vacuolar iron transporter 1.1; Short=OsVIT1.1 && PF01988:VIT family
M419DRAFT_101346	242.508	491.027	-1.01813	8.87645e-08	beta-galactosidase && A1D1Z9.1 RecName: Full=Probable beta-galactosidase A; AltName: Full=Lactase A; Flags: Precursor && PF01301:Glycosyl hydrolases family 35|PF10435:Beta-galactosidase, domain 2|PF13364:Beta-galactosidase jelly roll domain|PF13363:Beta-galactosidase, domain 3
M419DRAFT_134731	1.78291	50.0273	-4.8237	9.01814e-08	malic acid transport protein && P50537.1 RecName: Full=Malic acid transport protein; AltName: Full=Malate permease && PF03595:Voltage-dependent anion channel
-	277.346	98.7566	1.48768	9.16798e-08	-
M419DRAFT_70399	190.881	395.826	-1.05096	9.1772e-08	kinase-like protein && - && PF02816:Alpha-kinase family
M419DRAFT_85261	89.7967	16.3929	2.45828	9.18443e-08	hypothetical protein && - && -
M419DRAFT_128791	174.636	362.81	-1.05405	9.4789e-08	alpha/beta-hydrolase && - && PF07859:alpha/beta hydrolase fold
M419DRAFT_118049	92.8583	16.0434	2.52103	1.08089e-07	hypothetical protein && - && -
M419DRAFT_72494	114.559	264.842	-1.20948	1.08643e-07	NAD(P)-binding protein && O74959.1 RecName: Full=Uncharacterized oxidoreductase C736.13 && PF00106:short chain dehydrogenase
M419DRAFT_5643	200.041	72.2705	1.47175	1.28637e-07	hypothetical protein && A7J2C6.1 RecName: Full=Acetylesterase; AltName: Full=Carbohydrate esterase family 16 protein; Flags: Precursor && PF00657:GDSL-like Lipase/Acylhydrolase
M419DRAFT_73300	288.22	128.647	1.16356	1.32641e-07	L-galactonate dehydratase && Q0QWS4.1 RecName: Full=L-galactonate dehydratase && PF13378:Enolase C-terminal domain-like
M419DRAFT_69835	138.731	39.5246	1.80587	1.46597e-07	hypothetical protein && - && -
M419DRAFT_75455	252.548	101.262	1.31369	1.51485e-07	hypothetical protein && - && -
M419DRAFT_6433	261.881	106.863	1.29164	1.52547e-07	alpha-galactosidase && A7XZT2.1 RecName: Full=Probable alpha-galactosidase B; AltName: Full=Melibiase B; Flags: Precursor && PF16499:Alpha galactosidase A
M419DRAFT_74043	139.553	301.751	-1.11225	1.66765e-07	6-phosphogluconate dehydrogenase && - && PF09130:Domain of unknown function (DUF1932)|PF03446:NAD binding domain of 6-phosphogluconate dehydrogenase
M419DRAFT_7186	55.4966	2.71549	4.31492	1.67445e-07	alcohol oxidase && Q1QXE1.1 RecName: Full=Oxygen-dependent choline dehydrogenase 1; Short=CDH 1; Short=CHD 1; AltName: Full=Betaine aldehyde dehydrogenase 1; Short=BADH 1 && PF05199:GMC oxidoreductase|PF00732:GMC oxidoreductase
M419DRAFT_91453	141.475	39.9139	1.81752	1.6855e-07	hypothetical protein && - && -
-	14.5551	81.715	-2.48757	1.76661e-07	-
M419DRAFT_79832	207.397	78.4802	1.40042	1.82474e-07	S-adenosyl-L-methionine-dependent methyltransferase && - && PF13578:Methyltransferase domain
M419DRAFT_73229	215.935	10.263	4.37909	1.99421e-07	S-adenosyl-L-methionine-dependent methyltransferase && - && PF13847:Methyltransferase domain
M419DRAFT_126605	211.779	77.9413	1.4483	2.03469e-07	acetyl-CoA synthetase-like protein && C8VTR6.1 RecName: Full=Putative acyl-coenzyme A synthetase && PF13193:AMP-binding enzyme C-terminal domain|PF00501:AMP-binding enzyme
M419DRAFT_7503	76.5202	208.386	-1.44585	2.18848e-07	hypothetical protein && Q8NJQ5.1 RecName: Full=Endochitinase 37; AltName: Full=37 kDa endochitinase; AltName: Full=Chitinase 37; Flags: Precursor && PF00704:Glycosyl hydrolases family 18
M419DRAFT_79973	282.375	122.258	1.21128	2.35381e-07	hypothetical protein && - && -
M419DRAFT_74497	204.866	77.5918	1.40477	2.38481e-07	hypothetical protein && - && -
-	147.183	39.1653	1.91626	2.54323e-07	-
M419DRAFT_102705	110.947	24.3996	2.17737	2.67789e-07	hypothetical protein && - && -
M419DRAFT_72869	198.741	402.704	-1.02067	2.82269e-07	putative RTA1 domain protein && - && PF04479:RTA1 like protein
M419DRAFT_86256	213.753	75.7248	1.49897	3.02536e-07	hypothetical protein && - && -
M419DRAFT_76397	83.4732	15.125	2.46159	3.02894e-07	hypothetical protein && - && PF01728:FtsJ-like methyltransferase
M419DRAFT_93861	1.33222	46.4332	-5.13369	3.27186e-07	hypothetical protein && Q5BEK1.1 RecName: Full=Asperfuranone cluster transcription factor afoA; AltName: Full=Asperfuranone biosynthesis protein A && PF04082:Fungal specific transcription factor domain|PF00172:Fungal Zn(2)-Cys(6) binuclear cluster domain
M419DRAFT_125387	15.0257	83.5316	-2.48019	3.60448e-07	hypothetical protein && - && -
M419DRAFT_109739	80.7293	205.53	-1.34754	3.69936e-07	hypothetical protein && - && -
M419DRAFT_120358	136.001	36.0004	1.91011	3.70815e-07	hypothetical protein && - && -
M419DRAFT_26138	319.518	152.658	1.06527	3.73661e-07	hypothetical protein && - && -
M419DRAFT_82626	193.267	73.2987	1.39663	3.85796e-07	nucleoside hydrolase && - && PF01156:Inosine-uridine preferring nucleoside hydrolase
M419DRAFT_76732	308.694	144.411	1.09403	3.90173e-07	putative cutinase && Q9Y7G8.1 RecName: Full=Cutinase; AltName: Full=Cutin hydrolase; Flags: Precursor && PF01083:Cutinase
M419DRAFT_133906	259.05	114.97	1.17103	4.37544e-07	hypothetical protein && - && PF00170:bZIP transcription factor
M419DRAFT_35684	300.325	122.377	1.29378	4.54674e-07	hypothetical protein && - && PF00097:Zinc finger, C3HC4 type (RING finger)
M419DRAFT_124902	160.458	53.9009	1.57903	4.54744e-07	hypothetical protein && - && PF09351:Domain of unknown function (DUF1993)
M419DRAFT_95799	255.425	112.284	1.18782	4.60275e-07	alcohol dehydrogenase && A1CFL1.1 RecName: Full=Alcohol dehydrogenase patD; AltName: Full=Patulin synthesis protein D && PF00107:Zinc-binding dehydrogenase|PF08240:Alcohol dehydrogenase GroES-like domain
M419DRAFT_75911	292.401	131.183	1.15674	4.83616e-07	DUF427-domain-containing protein && - && PF04248:Nucleotidyltransferase
M419DRAFT_73547	296.142	133.829	1.14672	5.01929e-07	ankyrin && - && PF12796:Ankyrin repeats (3 copies)
M419DRAFT_74717	145.718	44.107	1.72123	5.36553e-07	hypothetical protein && - && -
M419DRAFT_87378	173.881	391.552	-1.16982	5.46071e-07	cytochrome P450 alkane hydroxylase && Q9Y758.1 RecName: Full=Cytochrome P450 52A13; AltName: Full=Alkane hydroxylase 2; AltName: Full=Alkane-inducible p450alk 2; AltName: Full=DH-ALK2 [Debaryomyces hansenii] && PF00067:Cytochrome P450
M419DRAFT_39199	148.21	313.681	-1.08224	5.47539e-07	hypothetical protein && - && PF01544:CorA-like Mg2+ transporter protein
M419DRAFT_129920	16.6696	83.9014	-2.32681	5.4997e-07	hypothetical protein && - && -
M419DRAFT_133601	221.901	89.0926	1.31569	5.63521e-07	hypothetical protein && - && -
M419DRAFT_82566	119.245	30.3499	1.9849	5.9849e-07	hypothetical protein && - && PF01757:Acyltransferase family
M419DRAFT_128761	198.278	77.0326	1.36476	6.26501e-07	hypothetical protein && - && -
M419DRAFT_124787	159.304	47.3216	1.74032	6.37572e-07	cyanamide hydratase && P22143.1 RecName: Full=Cyanamide hydratase; AltName: Full=Urea hydro-lyase && PF01966:HD domain
M419DRAFT_128051	125.681	35.012	1.83777	6.40922e-07	hypothetical protein && P21228.2 RecName: Full=Regulatory protein alcR && -
M419DRAFT_38522	75.2019	12.7988	2.54758	6.43842e-07	hypothetical protein && O59741.2 RecName: Full=Uncharacterized transcriptional regulatory protein C530.05 && PF04082:Fungal specific transcription factor domain|PF00172:Fungal Zn(2)-Cys(6) binuclear cluster domain
M419DRAFT_75680	245.331	105.376	1.22095	6.53429e-07	hypothetical protein && - && PF00172:Fungal Zn(2)-Cys(6) binuclear cluster domain|PF04082:Fungal specific transcription factor domain
M419DRAFT_13366	64.2324	172.225	-1.42273	6.62144e-07	ferric-chelate reductase && P53746.1 RecName: Full=Ferric reductase transmembrane component 4; AltName: Full=Ferric-chelate reductase 4; Flags: Precursor && PF08030:Ferric reductase NAD binding domain|PF01794:Ferric reductase like transmembrane component
-	56.259	5.64068	3.32218	6.8072e-07	-
M419DRAFT_100875	284.867	133.05	1.09998	6.86824e-07	amino-acid permease inda1 && P34054.1 RecName: Full=Amino-acid permease inda1 && PF00324:Amino acid permease
-	53.1835	4.44264	3.57025	7.36301e-07	-
M419DRAFT_95040	123.785	35.611	1.7915	7.38727e-07	putative glutathione S-transferase && - && PF13417:Glutathione S-transferase, N-terminal domain|PF13410:Glutathione S-transferase, C-terminal domain
M419DRAFT_86286	15.4764	78.2705	-2.34198	7.7378e-07	carboxypeptidase S && O13968.1 RecName: Full=Uncharacterized carboxypeptidase C24C9.08 && PF01546:Peptidase family M20/M25/M40|PF07687:Peptidase dimerisation domain
M419DRAFT_32057	178.837	64.064	1.47617	8.05582e-07	major facilitator superfamily transporter && Q59XM0.1 RecName: Full=MFS antiporter QDR3 && PF07690:Major Facilitator Superfamily
M419DRAFT_9144	259.235	112.883	1.20097	8.08393e-07	hypothetical protein && - && -
M419DRAFT_69545	135.795	43.3284	1.64872	8.24483e-07	hypothetical protein && Q86IH1.1 RecName: Full=Homeobox protein 4; Short=DdHbx-4 && PF05920:Homeobox KN domain
M419DRAFT_76250	66.1345	179.753	-1.4407	8.24954e-07	hypothetical protein && - && PF04082:Fungal specific transcription factor domain|PF00172:Fungal Zn(2)-Cys(6) binuclear cluster domain
M419DRAFT_47915	330.646	164.997	1.00243	8.74266e-07	JmjC-domain-containing protein && - && PF02373:JmjC domain, hydroxylase
M419DRAFT_133808	352.359	172.904	1.02383	9.04485e-07	hypothetical protein && P53338.1 RecName: Full=Maltose fermentation regulatory protein MAL13 && PF00172:Fungal Zn(2)-Cys(6) binuclear cluster domain
M419DRAFT_80073	237.423	100.204	1.24015	9.49157e-07	gamma-glutamyltranspeptidase && O05218.1 RecName: Full=Putative gamma-glutamyltransferase YwrD; AltName: Full=Glutathione hydrolase; Contains: RecName: Full=Gamma-glutamyltranspeptidase large chain; Contains: RecName: Full=Gamma-glutamyltranspeptidase small chain && PF01019:Gamma-glutamyltranspeptidase
M419DRAFT_85492	144.312	45.4847	1.65881	9.55585e-07	FAD-binding domain-containing protein && G3XMD0.2 RecName: Full=FAD-linked oxidoreductase azaL; AltName: Full=Azaphilone biosynthesis cluster protein azaL; Flags: Precursor && PF01565:FAD binding domain
M419DRAFT_91288	218.798	90.9896	1.26838	9.77034e-07	alpha/beta-hydrolase && O62761.1 RecName: Full=Cholinesterase; AltName: Full=Acylcholine acylhydrolase; AltName: Full=Butyrylcholine esterase; AltName: Full=Choline esterase II; AltName: Full=Pseudocholinesterase; Flags: Precursor && PF00135:Carboxylesterase family
M419DRAFT_118438	49.034	1.72715	4.85595	1.05135e-06	hypothetical protein && - && -
M419DRAFT_128546	127.331	38.1071	1.74754	1.06137e-06	aquaporin-like protein && O22588.1 RecName: Full=Probable aquaporin TIP3-2; AltName: Full=Beta-tonoplast intrinsic protein; Short=Beta-TIP; AltName: Full=Tonoplast intrinsic protein 3-2; Short=AtTIP3;2; Contains: RecName: Full=Probable aquaporin TIP3-2, N-terminally processed && PF00230:Major intrinsic protein
M419DRAFT_103373	252.202	100.244	1.32468	1.10172e-06	hypothetical protein && - && -
M419DRAFT_89022	92.6736	21.2948	2.12044	1.22681e-06	cytochrome P450 monooxygenase && Q27519.1 RecName: Full=Putative cytochrome P450 CYP13A7 && PF00067:Cytochrome P450
M419DRAFT_23455	326.809	152.178	1.0981	1.22814e-06	hypothetical protein && - && -
M419DRAFT_83299	57.8235	5.43099	3.38262	1.23903e-06	hypothetical protein && - && -
M419DRAFT_37461	150.741	51.8642	1.53496	1.31103e-06	glycoside hydrolase family 24 protein && O80292.1 RecName: Full=Lysozyme; AltName: Full=Endolysin; AltName: Full=Lysis protein; AltName: Full=Muramidase; AltName: Full=Protein gp19 && PF00959:Phage lysozyme
M419DRAFT_129563	182.589	70.4434	1.3717	1.32328e-06	hypothetical protein && O74543.1 RecName: Full=Uncharacterized amino-acid permease C777.04 && PF00324:Amino acid permease
M419DRAFT_106993	269.325	121.07	1.15293	1.32543e-06	hypothetical protein && - && -
M419DRAFT_12996	276.037	130.514	1.081	1.34337e-06	macro domain-like protein && - && -
M419DRAFT_49533	54.1246	5.71057	3.25972	1.36657e-06	hypothetical protein && - && -
M419DRAFT_128655	171.155	64.6231	1.40494	1.39775e-06	hypothetical protein && - && -
M419DRAFT_78380	15.3771	75.555	-2.296	1.41969e-06	metallo-endopeptidase && E3QWD3.1 RecName: Full=Neutral protease 2 homolog MGG_10927; AltName: Full=Deuterolysin MGG_10927; Flags: Precursor && PF02102:Deuterolysin metalloprotease (M35) family
M419DRAFT_92422	56.1656	6.23969	3.17793	1.42561e-06	6-O-methylguanine DNA methyltransferase && - && PF01035:6-O-methylguanine DNA methyltransferase, DNA binding domain
M419DRAFT_128530	96.438	20.2065	2.23682	1.47118e-06	D-aminoacid aminotransferase-like PLP-dependent enzyme && Q58414.1 RecName: Full=Putative branched-chain-amino-acid aminotransferase; Short=BCAT; AltName: Full=Transaminase B && PF01063:Amino-transferase class IV
-	131.475	32.9354	1.98574	1.50754e-06	-
M419DRAFT_102498	343.776	162.651	1.07498	1.57256e-06	aldehyde dehydrogenase && P08157.2 RecName: Full=Aldehyde dehydrogenase; Short=ALDDH; Short=ALDH && PF00171:Aldehyde dehydrogenase family
M419DRAFT_77522	101.84	25.8772	1.97798	1.65047e-06	hypothetical protein && - && -
M419DRAFT_77229	138.612	46.6429	1.57163	1.67934e-06	hypothetical protein && P52959.1 RecName: Full=Cutinase transcription factor 1 beta && PF04082:Fungal specific transcription factor domain
M419DRAFT_135812	165.044	60.2902	1.44903	1.73011e-06	hypothetical protein && - && -
M419DRAFT_69567	57.1802	6.9086	3.07044	1.76567e-06	glutathione-dependent formaldehyde-activating && - && PF04828:Glutathione-dependent formaldehyde-activating enzyme
M419DRAFT_78043	2.21375	40.9721	-4.21831	1.82494e-06	hypothetical protein && - && -
M419DRAFT_134352	74.8505	14.526	2.36123	1.83671e-06	hypothetical protein && O59741.2 RecName: Full=Uncharacterized transcriptional regulatory protein C530.05 && PF00172:Fungal Zn(2)-Cys(6) binuclear cluster domain|PF04082:Fungal specific transcription factor domain
M419DRAFT_52813	152.054	54.6796	1.47719	1.83889e-06	hypothetical protein && - && PF00172:Fungal Zn(2)-Cys(6) binuclear cluster domain|PF04082:Fungal specific transcription factor domain
M419DRAFT_37839	79.4368	196.385	-1.3083	1.8602e-06	hypothetical protein && - && PF00172:Fungal Zn(2)-Cys(6) binuclear cluster domain
M419DRAFT_11817	3.52611	43.1886	-3.61538	1.88289e-06	putative FAD-dependent isoamyl alcohol oxidase && A1CFM2.1 RecName: Full=FAD-linked oxidoreductase patO; AltName: Full=Patulin synthesis protein O; Flags: Precursor && PF08031:Berberine and berberine like|PF01565:FAD binding domain
M419DRAFT_76207	245.855	106.154	1.2121	1.97574e-06	hypothetical protein && - && PF09995:Uncharacterized protein conserved in bacteria (DUF2236)
M419DRAFT_68896	246.23	106.045	1.21638	2.10536e-06	hypothetical protein && - && PF06110:Eukaryotic protein of unknown function (DUF953)
-	121.565	33.2052	1.88316	2.14429e-06	-
M419DRAFT_12593	79.3574	15.3745	2.35151	2.38772e-06	aminoglycoside acetyltransferase && O32003.1 RecName: Full=SPBc2 prophage-derived aminoglycoside N(3')-acetyltransferase-like protein YokD && PF02522:Aminoglycoside 3-N-acetyltransferase
-	48.895	3.77373	3.65457	2.43642e-06	-
M419DRAFT_42274	260.825	114.62	1.1835	2.46592e-06	hypothetical protein && - && PF00172:Fungal Zn(2)-Cys(6) binuclear cluster domain
M419DRAFT_102008	17.3189	82.5034	-2.25837	2.47536e-06	oxidoreductase && Q8J0F9.1 RecName: Full=Deshydrogenase mlcG; AltName: Full=Compactin biosynthesis protein G; AltName: Full=Enoyl reductase && PF00107:Zinc-binding dehydrogenase
-	257.253	117.865	1.12306	2.58007e-06	-
M419DRAFT_130484	67.1887	9.90368	2.78972	2.78069e-06	hypothetical protein && - && -
M419DRAFT_78030	158.927	59.8611	1.41152	2.97809e-06	hypothetical protein && - && -
M419DRAFT_34117	59.9578	7.82705	2.93441	3.14686e-06	hypothetical protein && - && -
M419DRAFT_103763	156.289	57.5349	1.4433	3.17455e-06	hypothetical protein && - && PF00172:Fungal Zn(2)-Cys(6) binuclear cluster domain
M419DRAFT_53831	2.15418	171.896	-6.30602	3.28919e-06	hypothetical protein && - && -
M419DRAFT_89512	101.614	227.434	-1.16362	3.36002e-06	NAD(P)-binding protein && O42909.1 RecName: Full=Zinc-type alcohol dehydrogenase-like protein C16A3.02c && PF08240:Alcohol dehydrogenase GroES-like domain|PF13602:Zinc-binding dehydrogenase
M419DRAFT_121031	96.9284	218.01	-1.16809	3.38329e-06	hypothetical protein && - && -
-	123.666	38.9256	1.66186	3.40093e-06	-
M419DRAFT_103726	2087.54	673.676	1.63175	3.41717e-06	putative endo-1%2C3(4)-beta-glucanase && - && PF00722:Glycosyl hydrolases family 16
M419DRAFT_120413	553.109	3088.47	-2.48135	3.44795e-06	hypothetical protein && - && -
M419DRAFT_6450	87.2911	19.2181	2.16819	3.62245e-06	G-protein coupled receptor && - && PF00002:7 transmembrane receptor (Secretin family)
M419DRAFT_77773	238.171	109.998	1.11368	3.66996e-06	hypothetical protein && - && -
M419DRAFT_86703	179.812	70.6231	1.34299	3.79483e-06	hypothetical protein && - && -
M419DRAFT_31758	63.0054	8.21638	2.91797	3.85451e-06	hypothetical protein && - && -
M419DRAFT_138482	52.1491	5.78047	3.19793	3.89861e-06	hypothetical protein && - && -
M419DRAFT_90736	0	28.8723	-7.47506	3.90736e-06	cytochrome P450 && Q12612.1 RecName: Full=Trichodiene oxygenase; AltName: Full=Cytochrome P450 58 && PF00067:Cytochrome P450
M419DRAFT_114225	88.1727	201.796	-1.19396	3.94914e-06	ubiquitin hydrolase L3 && O01391.1 RecName: Full=Ubiquitin carboxyl-terminal hydrolase; AltName: Full=Ubiquitin thioesterase && PF01088:Ubiquitin carboxyl-terminal hydrolase, family 1
M419DRAFT_81055	91.4407	210.202	-1.20133	4.03783e-06	hypothetical protein && - && -
M419DRAFT_35401	39.1585	118.634	-1.59832	4.29473e-06	hypothetical protein && - && -
-	46.8341	2.6456	4.0847	4.31867e-06	-
M419DRAFT_11734	290.229	137.872	1.07813	4.34288e-06	general substrate transporter && P15325.2 RecName: Full=Quinate permease; AltName: Full=Quinate transporter && PF00083:Sugar (and other) transporter
-	84.0966	17.491	2.2475	4.44095e-06	-
M419DRAFT_76559	43.7051	126.92	-1.53921	4.63071e-06	hypothetical protein && - && -
-	249.48	112.294	1.14972	4.77361e-06	-
M419DRAFT_83368	42.3531	2.32617	4.22402	4.84245e-06	hypothetical protein && - && -
M419DRAFT_70716	79.9073	17.1017	2.21133	4.9052e-06	alpha/beta-hydrolase && Q7Z5M8.1 RecName: Full=Protein ABHD12B; AltName: Full=Abhydrolase domain-containing protein 12B; AltName: Full=Alpha/beta hydrolase domain-containing protein 12B && PF12695:Alpha/beta hydrolase family
M419DRAFT_127624	223.04	100.544	1.15225	5.13289e-06	FAD/NAD(P)-binding domain-containing protein && B6HJU4.1 RecName: Full=FAD-dependent monooxygenase roqM; AltName: Full=Roquefortine/meleagrin synthesis protein M && PF01494:FAD binding domain
M419DRAFT_32116	71.4236	14.4561	2.29692	5.26235e-06	FMN-linked oxidoreductase && C5D427.1 RecName: Full=NADPH dehydrogenase && PF00724:NADH:flavin oxidoreductase / NADH oxidase family
M419DRAFT_55231	270.544	131.992	1.03743	5.30027e-06	hypothetical protein && J9N5P9.1 RecName: Full=Global transcription regulator sge1; AltName: Full=Six gene expression protein 1 && PF09729:Gti1/Pac2 family
M419DRAFT_123028	1556.12	510.606	1.60773	5.47194e-06	hypothetical protein && - && -
M419DRAFT_120150	348.156	170.897	1.02276	5.80225e-06	hypothetical protein && - && -
-	96.7497	26.8656	1.84639	5.80539e-06	-
M419DRAFT_123266	0	27.0752	-7.38308	5.83114e-06	hypothetical protein && - && -
-	298.032	130.384	1.19051	5.98549e-06	-
M419DRAFT_68445	238.962	107.991	1.14456	6.02166e-06	amino acid transporter && Q9UT18.1 RecName: Full=Thiamine transporter thi9 && PF13520:Amino acid permease
-	121.115	38.0071	1.66983	6.42359e-06	-
M419DRAFT_114133	51.0829	160.954	-1.65405	6.93906e-06	alcohol oxidase && P04842.2 RecName: Full=Alcohol oxidase 1; Short=AO 1; Short=AOX 1; AltName: Full=Methanol oxidase 1; Short=MOX 1 >F2QY27.1 RecName: Full=Alcohol oxidase 1; Short=AO 1; Short=AOX 1; AltName: Full=Methanol oxidase 1; Short=MOX 1 && PF05199:GMC oxidoreductase|PF00732:GMC oxidoreductase
M419DRAFT_23761	135.537	48.6894	1.47501	7.04762e-06	hypothetical protein && - && -
-	121.002	40.6129	1.57749	7.11333e-06	-
M419DRAFT_128869	92.1296	25.3481	1.86324	7.13785e-06	NAD(P)-binding protein && - && PF01370:NAD dependent epimerase/dehydratase family
-	90.3467	24.7491	1.86867	8.14445e-06	-
M419DRAFT_130611	71.231	180.142	-1.33839	8.27176e-06	NAD(P)-binding protein && - && PF00106:short chain dehydrogenase
M419DRAFT_127977	7.13164	51.6146	-2.86417	8.59742e-06	aspartate racemase && P03813.1 RecName: Full=Uncharacterized protein YgeA && PF01177:Asp/Glu/Hydantoin racemase
M419DRAFT_86818	7.52277	50.736	-2.75876	8.65716e-06	carbon-nitrogen hydrolase && O59829.1 RecName: Full=Probable nitrilase C965.09 && PF00795:Carbon-nitrogen hydrolase
-	54.8076	7.89695	2.799	8.74769e-06	-
M419DRAFT_11701	85.131	18.6191	2.1776	9.17975e-06	hypothetical protein && O60177.1 RecName: Full=Uncharacterized ATP-dependent helicase C23E6.02 && PF00271:Helicase conserved C-terminal domain|PF00176:SNF2 family N-terminal domain
M419DRAFT_37340	284.583	139.12	1.03243	9.24342e-06	RCC1/BLIP-II && - && PF13540:Regulator of chromosome condensation (RCC1) repeat
M419DRAFT_6964	59.9836	10.6823	2.48955	9.39866e-06	hypothetical protein && - && -
M419DRAFT_138312	228.826	108.8	1.07148	1.01084e-05	aminotransferase class I and II && B5EEV8.1 RecName: Full=8-amino-7-oxononanoate synthase; Short=AONS; AltName: Full=7-keto-8-amino-pelargonic acid synthase; Short=7-KAP synthase; Short=KAPA synthase; AltName: Full=8-amino-7-ketopelargonate synthase && PF00155:Aminotransferase class I and II
M419DRAFT_71725	124.448	42.31	1.55171	1.06679e-05	hypothetical protein && - && -
M419DRAFT_75022	88.1131	24.22	1.86469	1.08165e-05	Phosphoenolpyruvate/pyruvate domain-containing protein && B5RCB4.1 RecName: Full=2-keto-3-deoxy-L-rhamnonate aldolase; Short=KDR aldolase; AltName: Full=2-dehydro-3-deoxyrhamnonate aldolase && PF03328:HpcH/HpaI aldolase/citrate lyase family
M419DRAFT_62450	145.254	56.1971	1.37026	1.08361e-05	TRP-domain-containing protein && - && PF06011:Transient receptor potential (TRP) ion channel|PF14558:ML-like domain
M419DRAFT_38585	332.272	147.386	1.16913	1.13221e-05	hypothetical protein && Q4WLW5.1 RecName: Full=Nonribosomal peptide synthetase 12 && PF00550:Phosphopantetheine attachment site|PF00109:Beta-ketoacyl synthase, N-terminal domain|PF00698:Acyl transferase domain|PF00668:Condensation domain|PF00501:AMP-binding enzyme
M419DRAFT_131885	0.430837	47.8409	-6.76328	1.14225e-05	cellulose signaling related protein ooc1 && - && -
-	60.7262	11.1416	2.44004	1.15446e-05	-
M419DRAFT_128000	0	24.2899	-7.22617	1.18059e-05	hypothetical protein && - && -
M419DRAFT_106261	198.596	82.4734	1.26125	1.2187e-05	MFS general substrate transporter && Q9US44.1 RecName: Full=Uncharacterized transporter C1002.16c && PF07690:Major Facilitator Superfamily
-	50.0883	6.62902	2.90367	1.2449e-05	-
-	49.4053	6.69891	2.87683	1.25272e-05	-
M419DRAFT_69332	88.6571	201.207	-1.18157	1.28772e-05	hypothetical protein && - && -
M419DRAFT_54011	201.969	89.6119	1.1765	1.29395e-05	hypothetical protein && - && -
M419DRAFT_11899	212.071	97.8381	1.11397	1.39814e-05	MFS general substrate transporter && P15365.1 RecName: Full=Allantoate permease && PF07690:Major Facilitator Superfamily
M419DRAFT_76778	195.515	86.1975	1.18335	1.49606e-05	hypothetical protein && - && PF12340:Protein of unknown function (DUF3638)|PF12359:Protein of unknown function (DUF3645)
M419DRAFT_89390	301.435	141.426	1.08675	1.61615e-05	NAD(P)-binding protein && Q51576.1 RecName: Full=Uncharacterized oxidoreductase PA3106 && PF00106:short chain dehydrogenase
M419DRAFT_11471	128.346	262.106	-1.03112	1.67909e-05	hypothetical protein && - && -
M419DRAFT_12275	78.8074	19.3579	2.01523	1.67967e-05	DmpA/ArgJ-like protein && A0MTQ2.1 RecName: Full=Beta-peptidyl aminopeptidase BapA; Contains: RecName: Full=Beta-peptidyl aminopeptidase BapA alpha subunit; Contains: RecName: Full=Beta-peptidyl aminopeptidase BapA beta subunit; Flags: Precursor && PF03576:Peptidase family S58
M419DRAFT_89299	142.172	52.4932	1.44047	1.7163e-05	hypothetical protein && - && -
M419DRAFT_102900	43.586	120.042	-1.46049	1.74607e-05	Clavaminate synthase-like protein && Q76NT9.1 RecName: Full=1-aminocyclopropane-1-carboxylate oxidase; Short=ACC oxidase; Short=Ddaco; AltName: Full=Ethylene-forming enzyme; Short=EFE >A6BM06.1 RecName: Full=1-aminocyclopropane-1-carboxylate oxidase; Short=ACC oxidase; Short=Dmaco; AltName: Full=Ethylene-forming enzyme; Short=EFE && PF03171:2OG-Fe(II) oxygenase superfamily|PF14226:non-haem dioxyg…
M419DRAFT_126263	96.8092	29.0121	1.74603	1.79345e-05	hypothetical protein && - && PF11807:Domain of unknown function (DUF3328)
M419DRAFT_79175	1007.84	334.336	1.59077	1.79823e-05	hypothetical protein && Q24JP1.1 RecName: Full=Protein alcS >B0YBR5.2 RecName: Full=Protein alcS && PF01184:GPR1/FUN34/yaaH family
M419DRAFT_126905	63.3112	13.0085	2.28813	1.80343e-05	hypothetical protein && - && -
-	150.126	58.064	1.37278	1.89514e-05	-
-	208.823	97.8381	1.0914	1.89811e-05	-
M419DRAFT_33349	208.259	97.4089	1.09688	1.90383e-05	hypothetical protein && - && PF01757:Acyltransferase family
M419DRAFT_37645	221.317	106.684	1.05271	1.95918e-05	hypothetical protein && - && -
M419DRAFT_53261	52.0102	8.35617	2.63085	2.01499e-05	hypothetical protein && - && PF00172:Fungal Zn(2)-Cys(6) binuclear cluster domain
M419DRAFT_69051	94.9926	27.8539	1.76421	2.03491e-05	hypothetical protein && - && -
M419DRAFT_89812	104.471	33.0654	1.66781	2.08469e-05	hypothetical protein && - && PF13279:Thioesterase-like superfamily
M419DRAFT_72306	161.538	61.9174	1.37556	2.0871e-05	nucleotide-binding domain-containing protein && P24552.1 RecName: Full=D-amino-acid oxidase; Short=DAAO; Short=DAMOX; Short=DAO && PF01266:FAD dependent oxidoreductase
M419DRAFT_92844	109.23	36.879	1.56331	2.12869e-05	hypothetical protein && - && -
-	60.6864	11.6008	2.37505	2.136e-05	-
-	190.047	80.2472	1.24085	2.25071e-05	-
M419DRAFT_71448	0	21.8239	-7.07363	2.29943e-05	kinase-like protein && Q7T6Y1.2 RecName: Full=Putative serine/threonine-protein kinase R436 && PF00069:Protein kinase domain
-	68.2688	14.2464	2.24361	2.29975e-05	-
M419DRAFT_78229	136.776	53.202	1.36014	2.48293e-05	hypothetical protein && Q9UT46.4 RecName: Full=Transcriptional regulatory protein moc3; AltName: Full=Multicopy suppressor of overexpressed cyr1 protein 3 && PF00172:Fungal Zn(2)-Cys(6) binuclear cluster domain|PF11951:Fungal specific transcription factor domain
M419DRAFT_74437	191.915	88.5237	1.11819	2.50907e-05	proton myo-inositol cotransporter && Q93Z80.1 RecName: Full=Sugar transporter ERD6-like 10 && PF00083:Sugar (and other) transporter
M419DRAFT_79014	239.371	116.338	1.0426	2.51878e-05	hypothetical protein && - && PF13086:AAA domain
M419DRAFT_76335	180.296	80.1675	1.17194	2.70894e-05	FabD/lysophospholipase-like protein && O23179.2 RecName: Full=Patatin-like protein 1; Short=AtPLP1; AltName: Full=Patatin-related phospholipase A IIgamma; Short=pPLAIIg; AltName: Full=Phospholipase A IVA; Short=AtPLAIVA && PF01734:Patatin-like phospholipase
M419DRAFT_67409	143.689	58.4533	1.29762	2.7202e-05	S-adenosyl-L-methionine-dependent methyltransferase && - && PF13489:Methyltransferase domain
-	152.737	63.9542	1.25529	2.7783e-05	-
-	47.4238	6.83871	2.80604	2.94077e-05	-
M419DRAFT_49613	156.249	64.5833	1.27826	3.00464e-05	hypothetical protein && - && -
-	62.8605	13.3279	2.22983	3.04941e-05	-
M419DRAFT_124154	62.1775	13.5376	2.20195	3.10032e-05	hypothetical protein && - && -
M419DRAFT_91632	14.0647	62.2571	-2.14297	3.13778e-05	hypothetical protein && - && -
-	107.779	28.8122	1.88716	3.15578e-05	-
M419DRAFT_124259	73.5977	165.486	-1.16866	3.17006e-05	hypothetical protein && - && -
M419DRAFT_70459	286.632	136.584	1.06887	3.20801e-05	hypothetical protein && - && PF05837:Centromere protein H (CENP-H)
M419DRAFT_130751	229.634	111.306	1.0423	3.2128e-05	MFS general substrate transporter && P25351.2 RecName: Full=Uncharacterized membrane protein YCR023C && PF07690:Major Facilitator Superfamily
-	136.432	50.9457	1.42013	3.25581e-05	-
-	3.91724	42.9188	-3.45016	3.31497e-05	-
M419DRAFT_113813	71.9676	185.932	-1.37137	3.39098e-05	3-oxoacid CoA-transferase && P55809.1 RecName: Full=Succinyl-CoA:3-ketoacid coenzyme A transferase 1, mitochondrial; AltName: Full=3-oxoacid CoA-transferase 1; AltName: Full=Somatic-type succinyl-CoA:3-oxoacid CoA-transferase; Short=SCOT-s; Flags: Precursor && PF01144:Coenzyme A transferase
M419DRAFT_91712	63.5891	151.03	-1.24823	3.43214e-05	2%2C3-dihydroxybenzoic acid decarboxylase && P80402.2 RecName: Full=2,3-dihydroxybenzoate decarboxylase; Short=2,3-DHBA decarboxylase; Short=DHBD; AltName: Full=o-pyrocatechuate decarboxylase && PF04909:Amidohydrolase
M419DRAFT_126998	44.8388	6.23969	2.8536	3.54168e-05	hypothetical protein && - && -
M419DRAFT_123136	6543.52	15263.9	-1.22202	3.58872e-05	LysM-domain-containing protein && Q49UX4.1 RecName: Full=N-acetylmuramoyl-L-alanine amidase sle1; Flags: Precursor && PF01476:LysM domain
M419DRAFT_89263	182.345	75.7248	1.27112	3.64123e-05	UDP-Glycosyltransferase/glycogen phosphorylase && - && PF00201:UDP-glucoronosyl and UDP-glucosyl transferase
M419DRAFT_10609	0.881528	30.1102	-5.09635	3.67196e-05	putative amidase && Q67KJ2.1 RecName: Full=Glutamyl-tRNA(Gln) amidotransferase subunit A; Short=Glu-ADT subunit A && PF01425:Amidase
-	54.9466	9.27461	2.54518	3.68165e-05	-
M419DRAFT_36827	191.379	85.1092	1.16818	3.71421e-05	NAD(P)-binding protein && - && PF00106:short chain dehydrogenase
M419DRAFT_123895	102.954	31.1684	1.71972	3.71713e-05	hypothetical protein && - && -
M419DRAFT_119820	113.306	38.1169	1.56251	3.85362e-05	hypothetical protein && - && -
-	77.3759	20.556	1.90555	3.85449e-05	-
M419DRAFT_69614	91.2084	190.874	-1.06571	3.88759e-05	cytochrome P450 && Q4WAZ6.1 RecName: Full=Multifunctional cytochrome P450 monooxygenase af510; AltName: Full=Fumagillin bioynthesis cluster P450 monooxygenase; Short=Fma-P450 && PF00067:Cytochrome P450
M419DRAFT_68194	103.629	209.803	-1.01771	3.94746e-05	hypothetical protein && - && PF13398:Peptidase M50B-like
M419DRAFT_84826	116.997	38.8857	1.5896	4.28896e-05	hypothetical protein && - && -
M419DRAFT_68405	171.441	76.2239	1.16863	4.2945e-05	basic form of pathogenesis protein 1 && P09042.3 RecName: Full=Pathogenesis-related protein 1C; Short=PR-1C; Flags: Precursor && PF00188:Cysteine-rich secretory protein family
M419DRAFT_25543	105.863	37.0188	1.51456	4.3142e-05	hypothetical protein && - && -
M419DRAFT_69430	35.0427	1.79705	4.35609	4.43385e-05	hypothetical protein && S0DRX3.1 RecName: Full=Fusaric acid cluster transcription factor FUB12; AltName: Full=Fusaric acid biosynthesis protein 12 && PF04082:Fungal specific transcription factor domain
M419DRAFT_43937	129.797	50.137	1.36805	4.44364e-05	hypothetical protein && - && -
M419DRAFT_88754	202.36	95.3225	1.09025	4.46663e-05	hypothetical protein && - && -
M419DRAFT_71159	114.366	41.6012	1.45873	4.5513e-05	hypothetical protein && - && PF01926:50S ribosome-binding GTPase
M419DRAFT_86755	230.166	111.765	1.04046	4.57323e-05	MFS general substrate transporter && Q503M4.1 RecName: Full=Monocarboxylate transporter 12-B; Short=MCT 12-B; AltName: Full=Solute carrier family 16 member 12-B && PF07690:Major Facilitator Superfamily
M419DRAFT_33721	107.022	34.7925	1.62822	4.62183e-05	hypothetical protein && - && -
M419DRAFT_104401	99.5928	33.8441	1.55931	4.65303e-05	GroES-like protein && O94564.1 RecName: Full=Zinc-type alcohol dehydrogenase-like protein C1773.06c && PF08240:Alcohol dehydrogenase GroES-like domain|PF00107:Zinc-binding dehydrogenase
M419DRAFT_132245	145.154	60.4601	1.26671	4.75923e-05	hypothetical protein && - && PF00172:Fungal Zn(2)-Cys(6) binuclear cluster domain|PF04082:Fungal specific transcription factor domain
-	2.21375	30.3199	-3.78068	4.9544e-05	-
M419DRAFT_72936	34.8104	2.85529	3.624	5.12638e-05	hypothetical protein && - && -
M419DRAFT_122741	0.881528	28.7325	-5.02655	5.14101e-05	hypothetical protein && - && -
M419DRAFT_48365	215.583	107.702	1.00266	5.17942e-05	hypothetical protein && - && -
M419DRAFT_96941	3.93709	35.4314	-3.16381	5.2532e-05	hypothetical protein && - && -
-	98.7907	202.745	-1.03629	5.30033e-05	-
M419DRAFT_128956	132.813	52.3933	1.33813	5.31158e-05	hypothetical protein && - && -
M419DRAFT_7300	147.481	60.2504	1.29325	5.35397e-05	PLP-dependent transferase && O14192.1 RecName: Full=Aromatic amino acid aminotransferase C56E4.03 && PF00155:Aminotransferase class I and II
M419DRAFT_49485	122.254	47.3118	1.37127	5.68611e-05	HET-domain-containing protein && - && PF06985:Heterokaryon incompatibility protein (HET)
M419DRAFT_121422	48.1664	129.216	-1.42224	5.68987e-05	hypothetical protein && - && -
-	84.7796	23.0618	1.86552	6.06643e-05	-
-	88.8755	27.1151	1.70405	6.44421e-05	-
-	116.707	41.9507	1.48143	6.63459e-05	-
M419DRAFT_130265	103.411	37.0188	1.48128	6.94283e-05	terpenoid synthase && - && PF06330:Trichodiene synthase (TRI5)
M419DRAFT_68936	31.6357	1.65725	4.23615	7.21765e-05	putative conidiation-specific expression protein && - && PF10346:Conidiation protein 6
M419DRAFT_5292	84.9642	185.124	-1.12487	7.26129e-05	aminotransferase class I and II && Q9X0Y2.1 RecName: Full=Aspartate aminotransferase; Short=AspAT; AltName: Full=Transaminase A && PF00155:Aminotransferase class I and II
M419DRAFT_74997	50.8169	9.6241	2.40556	7.51623e-05	hypothetical protein && - && -
M419DRAFT_91065	12.4208	56.3369	-2.18482	7.59375e-05	putative sodium/phosphate symporter && P15710.1 RecName: Full=Phosphate-repressible phosphate permease pho-4 && PF01384:Phosphate transporter family
M419DRAFT_119861	177.36	79.9676	1.14405	7.7891e-05	hypothetical protein && - && -
-	123.765	49.9574	1.30833	8.20954e-05	-
M419DRAFT_26778	136.571	53.0524	1.37179	8.23221e-05	endoprotease && Q1PF50.2 RecName: Full=Probable serine protease EDA2; AltName: Full=Protein EMBRYO SAC DEVELOPMENT ARREST 2; Flags: Precursor && PF05577:Serine carboxypeptidase S28
M419DRAFT_72993	84.1899	24.9588	1.76041	8.62799e-05	hypothetical protein && - && -
M419DRAFT_7543	104.683	37.2683	1.48479	8.63804e-05	hypothetical protein && - && -
M419DRAFT_93163	38.4954	4.37275	3.11297	8.65706e-05	ring finger protein && - && PF01485:IBR domain, a half RING-finger domain
-	139.772	59.1621	1.23672	8.70195e-05	-
-	40.1195	5.64068	2.83348	8.86082e-05	-
M419DRAFT_122695	130.049	52.5331	1.30557	9.42171e-05	hypothetical protein && - && -
M419DRAFT_133459	57.2795	12.7289	2.15933	9.53794e-05	cytochrome P450 && A1CFL6.2 RecName: Full=Cytochrome P450 monooxygenase patI; AltName: Full=Patulin synthesis protein I; AltName: Full=m-hydroxybenzyl alcohol hydroxylase; Flags: Precursor && PF00067:Cytochrome P450
M419DRAFT_4649	94.6948	31.9373	1.57632	0.00010082	hypothetical protein && - && -
-	32.5967	2.85529	3.52898	0.000101063	-
M419DRAFT_33393	1.29251	27.0053	-4.36121	0.000101068	hypothetical protein && - && -
M419DRAFT_32415	218.373	107.772	1.01988	0.000101582	hypothetical protein && - && PF13414:TPR repeat|PF17109:fungal STAND N-terminal Goodbye domain
M419DRAFT_7202	20.1957	70.4735	-1.80033	0.000102507	hypothetical protein && - && -
-	3.95695	33.3548	-3.07632	0.000110405	-
M419DRAFT_6561	45.2756	122.547	-1.43939	0.000110574	hypothetical protein && - && -
M419DRAFT_88307	53.2828	11.8105	2.17432	0.000124161	hypothetical protein && - && -
M419DRAFT_38622	184.386	85.2888	1.10954	0.00012426	hypothetical protein && - && -
M419DRAFT_74568	37.4749	99.6652	-1.41096	0.000128919	purine and uridine phosphorylase && - && PF12796:Ankyrin repeats (3 copies)|PF05729:NACHT domain|PF01048:Phosphorylase superfamily
-	30.5418	1.58736	4.19971	0.000129484	-
M419DRAFT_5737	20.9383	76.7132	-1.86784	0.000129837	cation efflux protein && P20107.2 RecName: Full=Zinc/cadmium resistance protein && PF01545:Cation efflux family
M419DRAFT_71873	100.043	36.9489	1.43486	0.000132504	hypothetical protein && - && -
M419DRAFT_86633	120.378	49.4981	1.28246	0.000136254	hypothetical protein && - && PF12973:ChrR Cupin-like domain
-	113.187	45.1254	1.32883	0.000138023	-
-	96.4916	198.951	-1.04302	0.000138895	PF12796:Ankyrin repeats (3 copies)|PF05057:Putative serine esterase (DUF676)
M419DRAFT_128505	123.076	46.4234	1.41625	0.000141522	hypothetical protein && - && -
M419DRAFT_35634	39.0592	5.64068	2.79564	0.000142231	MFS general substrate transporter && - && PF07690:Major Facilitator Superfamily
-	46.5026	7.61736	2.58679	0.000142465	-
M419DRAFT_92233	50.4595	127.709	-1.34082	0.000143062	chondroitin AC/alginate lyase && - && PF05426:Alginate lyase
-	59.1815	14.6658	2.01474	0.000144892	-
M419DRAFT_105293	69.601	20.0967	1.78805	0.000149672	Epl1 protein && O74238.1 RecName: Full=Protein SnodProt1; Flags: Precursor && PF07249:Cerato-platanin
M419DRAFT_133728	67.016	17.8006	1.92572	0.000149879	alpha-L-fucosidase && A2R797.1 RecName: Full=Probable alpha-fucosidase A; AltName: Full=Alpha-L-fucoside fucohydrolase A; Flags: Precursor && PF14498:Glycosyl hydrolase family 65, N-terminal domain
M419DRAFT_115689	116.687	43.9672	1.40423	0.000150068	GRF zinc finger domain-containing protein && - && PF06839:GRF zinc finger|PF13532:2OG-Fe(II) oxygenase superfamily
M419DRAFT_58034	160.14	75.0958	1.09155	0.000150944	hypothetical protein && - && PF04082:Fungal specific transcription factor domain
M419DRAFT_69284	35.5728	4.51254	2.98271	0.000161615	hypothetical protein && - && PF01554:MatE
M419DRAFT_96665	188.661	91.9179	1.03392	0.000164343	MFS efflux transporter && - && PF07690:Major Facilitator Superfamily
M419DRAFT_134733	36.5536	5.04166	2.85548	0.000169284	putative aldo/keto reductase && Q6UEH5.1 RecName: Full=Norsolorinic acid reductase B; AltName: Full=Aflatoxin biosynthesis protein F && PF00248:Aldo/keto reductase family
-	79.3177	25.7374	1.62117	0.00017012	-
M419DRAFT_119058	110.588	41.1818	1.41947	0.000176547	hypothetical protein && - && -
-	31.1116	2.32617	3.77373	0.000189913	-
-	53.5409	11.9503	2.17131	0.00019073	-
-	32.285	3.31451	3.26746	0.000193732	-
M419DRAFT_47268	55.3834	133.2	-1.26921	0.000193844	ferric reductase like transmembrane component && Q08908.1 RecName: Full=Ferric reductase transmembrane component 5; AltName: Full=Ferric-chelate reductase 5; Flags: Precursor && PF08022:FAD-binding domain|PF01794:Ferric reductase like transmembrane component|PF08030:Ferric reductase NAD binding domain
M419DRAFT_124888	168.485	80.986	1.05437	0.000198467	hypothetical protein && - && -
-	89.9297	184.595	-1.03558	0.000210765	-
M419DRAFT_25062	93.031	33.3548	1.47371	0.000211751	hypothetical protein && P40896.1 RecName: Full=Uncharacterized protein YJL213W && PF01979:Amidohydrolase family
M419DRAFT_86248	90.718	33.1052	1.45361	0.000222175	acyl-CoA N-acyltransferase && - && PF00583:Acetyltransferase (GNAT) family
M419DRAFT_92373	28.5802	2.25627	3.66726	0.000225785	hypothetical protein && - && -
M419DRAFT_74326	66.877	19.7074	1.76434	0.000226236	hypothetical protein && - && -
M419DRAFT_11035	82.943	28.6626	1.53274	0.000240257	hypothetical protein && Q09922.1 RecName: Full=Uncharacterized transcriptional regulatory protein C1F7.11c && PF00172:Fungal Zn(2)-Cys(6) binuclear cluster domain|PF04082:Fungal specific transcription factor domain
M419DRAFT_36997	39.5159	109.389	-1.47019	0.000240676	hypothetical protein && - && -
M419DRAFT_121693	179.308	83.3324	1.11132	0.00025318	hypothetical protein && - && -
M419DRAFT_133383	2.58502	29.3315	-3.48488	0.000253832	endopolygalacturonase && A1D145.1 RecName: Full=Probable endopolygalacturonase NFIA_008150; AltName: Full=Pectinase NFIA_008150; AltName: Full=Polygalacturonase NFIA_008150; Flags: Precursor && PF00295:Glycosyl hydrolases family 28
-	106.347	40.5031	1.40073	0.000256402	-
-	61.8201	16.0036	1.96098	0.00025948	-
M419DRAFT_125138	36.9448	5.25135	2.84526	0.000259887	hypothetical protein && - && -
M419DRAFT_95046	79.5301	163.519	-1.03979	0.000263938	hypothetical protein && - && PF05730:CFEM domain
M419DRAFT_85898	93.6147	34.9023	1.42494	0.000268642	hypothetical protein && - && -
-	52.9115	12.7988	2.04079	0.000274999	-
M419DRAFT_100172	140.143	65.0824	1.10572	0.000281888	IBR domain-containing protein && Q9NWF9.3 RecName: Full=E3 ubiquitin-protein ligase RNF216; AltName: Full=RING finger protein 216; AltName: Full=Triad domain-containing protein 3; AltName: Full=Ubiquitin-conjugating enzyme 7-interacting protein 1; AltName: Full=Zinc finger protein inhibiting NF-kappa-B && -
M419DRAFT_69625	121.758	47.9807	1.34663	0.000282886	drug resistance protein && Q08902.1 RecName: Full=Drug resistance protein YOR378W && PF07690:Major Facilitator Superfamily
M419DRAFT_34555	130.625	58.2436	1.16321	0.000293238	FMN-dependent alpha-hydroxy acid dehydrogenase && Q9HDX2.1 RecName: Full=Uncharacterized lactate 2-monooxygenase PB1A11.03 && PF01070:FMN-dependent dehydrogenase
M419DRAFT_89877	66.9107	17.6608	1.93077	0.000298363	hypothetical protein && - && -
-	68.2827	18.8987	1.84817	0.000316855	-
M419DRAFT_91072	163.228	76.8928	1.08465	0.000329469	DSBA oxidoreductase && - && PF01323:DSBA-like thioredoxin domain
-	137.751	63.8843	1.10742	0.000330766	-
M419DRAFT_9612	78.3766	26.7957	1.54474	0.000332577	hypothetical protein && - && -
M419DRAFT_7231	93.7874	33.7043	1.47733	0.000335223	hypothetical protein && - && -
M419DRAFT_39277	62.2708	139.639	-1.16184	0.000348029	alpha-galactosidase 3 && Q92451.1 RecName: Full=Alpha-galactosidase 3; AltName: Full=Alpha-D-galactoside galactohydrolase 3; AltName: Full=Melibiase 3; Flags: Precursor && -
M419DRAFT_92521	72.4838	22.8122	1.66146	0.000353908	hypothetical protein && - && -
M419DRAFT_86431	43.8977	8.95518	2.29121	0.000356161	P-loop containing nucleoside triphosphate hydrolase protein && Q9P2E3.2 RecName: Full=NFX1-type zinc finger-containing protein 1 && PF13087:AAA domain|PF00004:ATPase family associated with various cellular activities (AAA)|PF13086:AAA domain
M419DRAFT_128876	55.0062	13.7872	1.98434	0.000358678	amino acid transporter && P19807.1 RecName: Full=Choline transport protein && PF13520:Amino acid permease
M419DRAFT_127061	104.638	38.5362	1.43933	0.000362304	hypothetical protein && - && -
-	56.1795	14.7357	1.93698	0.000375094	-
M419DRAFT_139269	148.216	71.5317	1.05189	0.000387884	MFS general substrate transporter && Q8X4V6.1 RecName: Full=Uncharacterized transporter YgaY && PF07690:Major Facilitator Superfamily
-	39.1784	7.29793	2.42394	0.0003996	-
M419DRAFT_82405	33.4385	87.4354	-1.38681	0.000401458	hypothetical protein && - && PF09362:Domain of unknown function (DUF1996)
M419DRAFT_92694	123.176	54.8194	1.17116	0.000404264	hypothetical protein && B0Y665.1 RecName: Full=Lysophospholipase 1; AltName: Full=Phospholipase B 1; Flags: Precursor >P0C957.1 RecName: Full=Lysophospholipase 1; AltName: Full=Phospholipase B 1; Flags: Precursor && PF01735:Lysophospholipase catalytic domain
M419DRAFT_80499	110.364	44.9556	1.28993	0.000408396	fungal Zn binuclear cluster domain-containing protein && - && -
M419DRAFT_128444	152.512	69.0658	1.14355	0.000410123	hypothetical protein && - && -
-	106.699	43.4681	1.29857	0.000413176	-
M419DRAFT_122713	122.711	54.2602	1.17462	0.000416893	hypothetical protein && - && -
M419DRAFT_127060	157.966	78.4802	1.00836	0.0004187	hypothetical protein && - && -
M419DRAFT_85257	86.6617	32.2567	1.43003	0.000421636	hypothetical protein && - && -
M419DRAFT_128705	70.3833	145.469	-1.04802	0.000424435	SGNH hydrolase && Q9RLB8.1 RecName: Full=Multidomain esterase; Includes: RecName: Full=Acetylxylan esterase; Includes: RecName: Full=4-O-methyl-glucuronoyl methylesterase; AltName: Full=Glucuronoyl esterase; Short=GE; Flags: Precursor && PF13472:GDSL-like Lipase/Acylhydrolase family
M419DRAFT_46962	77.3362	22.922	1.73961	0.000424519	hypothetical protein && - && -
M419DRAFT_92577	111.974	48.4399	1.20999	0.000439468	hypothetical protein && - && PF11951:Fungal specific transcription factor domain|PF00172:Fungal Zn(2)-Cys(6) binuclear cluster domain
M419DRAFT_93402	122.725	54.7893	1.16128	0.000450477	hypothetical protein && Q9ZQ47.1 RecName: Full=Glycine-rich domain-containing protein 1; Short=AtGRDP1 && PF07173:Protein of unknown function (DUF1399)
M419DRAFT_10595	117.184	51.5049	1.18965	0.0004513	terpenoid synthase && - && PF03936:Terpene synthase family, metal binding domain
M419DRAFT_91789	57.0015	14.8754	1.94999	0.000458684	hypothetical protein && - && -
M419DRAFT_81709	1.29251	23.521	-4.16897	0.000465703	hypothetical protein && - && -
-	38.5688	6.83871	2.5072	0.000465933	-
M419DRAFT_87708	29.0309	3.38441	3.10439	0.000475089	kinase-like protein && P27636.3 RecName: Full=Cell division control protein 15 && PF00069:Protein kinase domain
M419DRAFT_133533	0	13.5775	-6.39434	0.000494754	hypothetical protein && - && -
M419DRAFT_128823	58.9035	15.3046	1.92824	0.000510717	hypothetical protein && - && -
M419DRAFT_126296	0	12.7988	-6.30485	0.000524771	MFS general substrate transporter && Q9US44.1 RecName: Full=Uncharacterized transporter C1002.16c && PF07690:Major Facilitator Superfamily
-	137.512	64.4134	1.09322	0.000528826	-
-	45.1704	10.0833	2.1622	0.000544439	-
-	130.798	60.8193	1.10138	0.000545483	-
M419DRAFT_5989	146.492	71.991	1.02502	0.00056805	hypothetical protein && P39992.1 RecName: Full=Uncharacterized protein YEL023C && PF09994:Uncharacterized alpha/beta hydrolase domain (DUF2235)
-	12.7921	48.6195	-1.92845	0.000575936	-
-	3.52611	27.0752	-2.94029	0.000600716	-
M419DRAFT_95741	98.9436	41.0022	1.2711	0.000602241	MFS general substrate transporter && Q7Z9I0.2 RecName: Full=Uncharacterized MFS-type transporter SPBC409.08 && PF07690:Major Facilitator Superfamily
M419DRAFT_39265	25.604	2.18637	3.52211	0.000603171	gamma-glutamyltranspeptidase && D4B387.1 RecName: Full=Gamma-glutamyltransferase ARB_02921; AltName: Full=Gamma-glutamyltranspeptidase; Short=Gamma-GT; AltName: Full=Glutathione hydrolase; AltName: Full=Leukotriene-C4 hydrolase; Contains: RecName: Full=Gamma-glutamyltransferase heavy chain; Contains: RecName: Full=Gamma-glutamyltransferase light chain; Flags: Precursor && PF01019:Gamma-glutamyltr…
M419DRAFT_133441	122.691	55.1787	1.1485	0.000605053	hypothetical protein && - && -
M419DRAFT_121336	120.18	55.0689	1.12608	0.00060825	hypothetical protein && - && -
-	14.1044	0	6.0895	0.000613062	-
M419DRAFT_77486	75.587	21.4045	1.80988	0.000619175	putative nonribosomal peptide synthase GliP-like protein && Q6Q883.1 RecName: Full=Nonribosomal peptide synthetase sirP; Short=NRPS sirP; AltName: Full=Sirodesmin biosynthesis protein P && PF00668:Condensation domain|PF13193:AMP-binding enzyme C-terminal domain|PF00501:AMP-binding enzyme|PF00550:Phosphopantetheine attachment site|PF13745:HxxPF-repeated domain
M419DRAFT_69100	6.54197	37.1886	-2.49687	0.000624831	class I glutamine amidotransferase-like protein && - && PF03575:Peptidase family S51
M419DRAFT_89339	115.857	48.9292	1.24861	0.00062927	hypothetical protein && - && PF04828:Glutathione-dependent formaldehyde-activating enzyme
M419DRAFT_121158	72.5374	24.3996	1.56484	0.000638873	hypothetical protein && - && -
M419DRAFT_97622	135.146	65.292	1.05055	0.00064028	MFS general substrate transporter && Q5ZJU0.1 RecName: Full=Monocarboxylate transporter 9; Short=MCT 9; AltName: Full=Solute carrier family 16 member 9 && PF07690:Major Facilitator Superfamily
M419DRAFT_11708	62.0385	18.8288	1.71175	0.000649797	hypothetical protein && - && -
M419DRAFT_93360	55.7348	125.393	-1.16899	0.000661954	hypothetical protein && - && -
-	120.962	55.4583	1.12391	0.000663827	-
M419DRAFT_136144	84.309	31.1684	1.43121	0.00067006	kinase-like protein && P0C1B1.2 RecName: Full=Serine/threonine-protein kinase cbk1 && PF00069:Protein kinase domain
M419DRAFT_37700	7.05222	35.6411	-2.33602	0.000696045	hypothetical protein && - && -
-	82.5857	31.0587	1.41421	0.000706378	-
M419DRAFT_62269	18.1011	59.801	-1.7288	0.000718104	hypothetical protein && - && -
M419DRAFT_7399	23.0587	70.4336	-1.61141	0.000729362	hypothetical protein && - && -
M419DRAFT_36862	134.08	60.0407	1.1595	0.000729789	hypothetical protein && - && -
M419DRAFT_124993	78.5493	157.28	-1.00124	0.000736368	hypothetical protein && - && -
M419DRAFT_80602	105.041	45.305	1.21044	0.000744871	hypothetical protein && - && PF01814:Hemerythrin HHE cation binding domain
M419DRAFT_45684	97.929	40.7226	1.26183	0.000748249	hypothetical protein && - && -
-	64.8419	133.929	-1.0454	0.000749515	-
M419DRAFT_39181	136.883	64.2338	1.09362	0.000790807	hypothetical protein && Q2HEW5.1 RecName: Full=PKS-NRPS hybrid synthetase CHGG_01239; Short=PKS-NRPS; AltName: Full=Chaetoglobosin biosynthesis protein CHGG_01239; AltName: Full=Prochaetoglobin I synthase && -
M419DRAFT_103144	147.553	72.7696	1.01747	0.000799234	hypothetical protein && - && PF11951:Fungal specific transcription factor domain
M419DRAFT_49318	2.19389	22.7423	-3.37329	0.000815863	purine and uridine phosphorylase && - && PF01048:Phosphorylase superfamily
M419DRAFT_97811	69.184	146.837	-1.08331	0.000831634	hypothetical protein && - && -
M419DRAFT_81487	3095.05	1511.57	1.03378	0.000840646	S-adenosyl-L-methionine-dependent methyltransferase && - && PF13489:Methyltransferase domain
M419DRAFT_89547	142.847	68.9162	1.05737	0.0008572	MFS transporter && - && PF07690:Major Facilitator Superfamily
M419DRAFT_70867	55.6494	126.731	-1.18288	0.000866553	hypothetical protein && - && -
M419DRAFT_78936	47.6621	12.4794	1.93913	0.000868784	hypothetical protein && - && -
M419DRAFT_93271	96.2791	40.2235	1.26384	0.000893213	HET-domain-containing protein && Q9UV10.1 RecName: Full=Heterokaryon incompatibility protein 6, OR allele; Short=Het-6(OR) && PF06985:Heterokaryon incompatibility protein (HET)
M419DRAFT_139112	8.71601	44.7158	-2.35879	0.000907524	hypothetical protein && - && -
M419DRAFT_41384	68.2827	21.754	1.64748	0.000924113	hypothetical protein && - && -
M419DRAFT_5778	143.026	69.9045	1.03742	0.000991028	DUF427-domain-containing protein && - && PF04248:Nucleotidyltransferase
M419DRAFT_126770	94.6948	40.4032	1.22817	0.000996273	hypothetical protein && P87241.1 RecName: Full=Diaminohydroxyphosphoribosylamino-pyrimidine deaminase; Short=DRAP deaminase; AltName: Full=Riboflavin-specific deaminase && -
M419DRAFT_69988	22.9197	0.529119	5.35344	0.00100746	hypothetical protein && D7PI00.1 RecName: Full=Transcription factor vrtR1; AltName: Full=Viridicatumtoxin synthesis protein R1 && PF04082:Fungal specific transcription factor domain|PF00172:Fungal Zn(2)-Cys(6) binuclear cluster domain
M419DRAFT_128807	110.497	46.6827	1.23891	0.00101768	hypothetical protein && - && -
-	107.64	46.0138	1.22022	0.00102127	-
M419DRAFT_89873	39.629	8.63575	2.21507	0.00102539	hypothetical protein && - && -
-	56.4575	17.2415	1.70477	0.00102833	-
M419DRAFT_74517	59.3145	18.2298	1.69269	0.00110285	hypothetical protein && - && -
M419DRAFT_77133	96.7298	38.5761	1.31737	0.00112375	hypothetical protein && - && -
M419DRAFT_25763	50.0347	13.6075	1.88308	0.00112706	PEBP-like protein && - && PF01161:Phosphatidylethanolamine-binding protein
M419DRAFT_91403	78.6287	29.4413	1.41173	0.0011352	WD40 repeat-like protein && Q00808.1 RecName: Full=Vegetative incompatibility protein HET-E-1 && PF00400:WD domain, G-beta repeat|PF13191:AAA ATPase domain
-	95.0522	39.9439	1.25059	0.00115788	-
-	88.7564	36.6294	1.27894	0.00117555	-
M419DRAFT_39268	64.4111	21.6142	1.56714	0.0011853	hypothetical protein && A2R797.1 RecName: Full=Probable alpha-fucosidase A; AltName: Full=Alpha-L-fucoside fucohydrolase A; Flags: Precursor && PF14498:Glycosyl hydrolase family 65, N-terminal domain
M419DRAFT_33708	53.4019	114.291	-1.09659	0.00120624	Metallo-dependent hydrolase && Q5JER0.1 RecName: Full=5-methylthioadenosine/S-adenosylhomocysteine deaminase; Short=MTA/SAH deaminase && PF01979:Amidohydrolase family
M419DRAFT_77862	82.8239	32.7558	1.33193	0.0012691	hypothetical protein && - && -
M419DRAFT_136420	57.7897	118.953	-1.04249	0.00126912	hypothetical protein && - && -
-	29.4021	4.37275	2.72773	0.00127887	-
-	57.3589	18.4395	1.63352	0.00128882	-
M419DRAFT_76601	72.9286	26.7558	1.4542	0.00130426	putative fungal-specific transcription factor && - && -
M419DRAFT_90904	85.4884	34.413	1.30631	0.00130757	putative TPA: polyketide synthase && F2T0M0.1 RecName: Full=Non-reducing polyketide synthase nscA; AltName: Full=Conidial yellow pigment biosynthesis polyketide synthase nscA; AltName: Full=Neosartoricin B biosynthesis protein A && PF00550:Phosphopantetheine attachment site|PF00698:Acyl transferase domain|PF00109:Beta-ketoacyl synthase, N-terminal domain|PF02801:Beta-ketoacyl synthase, C-terminal…
M419DRAFT_78017	48.5039	13.6774	1.835	0.00132267	hypothetical protein && - && -
-	41.2928	10.0833	2.03244	0.00132907	-
M419DRAFT_79051	111.086	45.5944	1.27574	0.00134905	hypothetical protein && - && -
-	5.26931	29.3315	-2.47357	0.00135632	-
M419DRAFT_23818	65.7036	23.6209	1.4762	0.00139977	hypothetical protein && - && PF01636:Phosphotransferase enzyme family
M419DRAFT_108533	0.901383	17.9803	-4.34216	0.00141813	hypothetical protein && - && -
M419DRAFT_85234	66.8174	24.0802	1.47094	0.00143444	hypothetical protein && - && -
M419DRAFT_88407	21.5081	1.72715	3.66355	0.00143763	hypothetical protein && - && -
M419DRAFT_5183	101.415	46.1836	1.1358	0.00147458	hypothetical protein && O59741.2 RecName: Full=Uncharacterized transcriptional regulatory protein C530.05 && PF00172:Fungal Zn(2)-Cys(6) binuclear cluster domain
M419DRAFT_74600	88.7166	36.8391	1.27297	0.00147558	FAD-binding domain-containing protein && G3Y424.1 RecName: Full=FAD-dependent monooxygenase yanF; AltName: Full=Yanuthone D synthesis protein F && PF01565:FAD binding domain
M419DRAFT_124227	79.3772	31.9072	1.31255	0.00147647	hypothetical protein && - && -
-	84.9384	33.0752	1.35133	0.00148285	-
M419DRAFT_37947	61.4151	20.5161	1.5892	0.00148337	catalase-domain-containing protein && P55306.1 RecName: Full=Catalase && PF06628:Catalase-related immune-responsive|PF00199:Catalase
M419DRAFT_87858	48.3053	13.258	1.85538	0.00148767	MFS general substrate transporter && - && -
-	73.8697	28.3432	1.38717	0.00151872	-
M419DRAFT_45274	47.126	10.9619	2.12066	0.00159323	CoA-dependent acyltransferase && Q4WT66.1 RecName: Full=Nonribosomal peptide synthetase 1 && PF00668:Condensation domain|PF00550:Phosphopantetheine attachment site
M419DRAFT_11305	136.843	66.3901	1.04131	0.00161107	hypothetical protein && - && PF11905:Domain of unknown function (DUF3425)
M419DRAFT_76048	1.78291	19.987	-3.49355	0.0016244	DUF1223-domain-containing protein && - && PF06764:Protein of unknown function (DUF1223)
M419DRAFT_70059	20.6067	0.529119	5.20139	0.00166528	hypothetical protein && - && -
M419DRAFT_92886	22.3698	2.25627	3.31398	0.00167681	NAD(P)-binding protein && - && PF05368:NmrA-like family
M419DRAFT_126861	26.426	3.91352	2.75124	0.00168195	hypothetical protein && - && -
-	0	10.1532	-5.96804	0.00170014	-
M419DRAFT_75852	109.74	51.9341	1.07618	0.0017227	Rhodanese-like protein && - && -
M419DRAFT_69357	11.44	0	5.78772	0.00173693	hypothetical protein && - && PF14832:Putative oxalocrotonate tautomerase enzyme
M419DRAFT_80179	0	10.4328	-6.0022	0.00177151	carboxypeptidase-like protein A4 precursor && A6XGK3.1 RecName: Full=Metallocarboxypeptidase A; Short=MCPA; AltName: Full=Carboxypeptidase M14A; Flags: Precursor && PF00246:Zinc carboxypeptidase
M419DRAFT_8816	22.0978	2.25627	3.29491	0.001778	hypothetical protein && - && -
M419DRAFT_38429	53.5548	16.922	1.66516	0.00178219	hypothetical protein && - && PF00082:Subtilase family
-	87.2514	37.4081	1.21843	0.00179765	-
M419DRAFT_108342	21.6669	60.9892	-1.49352	0.0018484	mutanase precursor && B6GX22.1 RecName: Full=Mutanase Pc12g07500; AltName: Full=Endo-1,3-alpha-glucanase Pc12g07500; AltName: Full=Glucan endo-1,3-alpha-glucosidas Pc12g07500; Flags: Precursor && PF03659:Glycosyl hydrolase family 71
M419DRAFT_69114	29.6007	4.90187	2.56966	0.00187712	alcohol dehydrogenase && P54202.2 RecName: Full=Alcohol dehydrogenase 2; AltName: Full=Alcohol dehydrogenase II; Short=ADH II && PF08240:Alcohol dehydrogenase GroES-like domain|PF00107:Zinc-binding dehydrogenase
-	87.0926	37.7576	1.20766	0.00194127	-
-	136.313	66.6299	1.03569	0.00194838	-
M419DRAFT_87383	83.2091	32.2266	1.36424	0.00199272	hypothetical protein && - && -
M419DRAFT_122862	118.317	55.4485	1.10121	0.00200449	hypothetical protein && - && -
M419DRAFT_96918	19.2943	57.2854	-1.56536	0.00202845	hypothetical protein && - && -
M419DRAFT_126451	124.004	60.5398	1.02879	0.00206415	hypothetical protein && - && PF00651:BTB/POZ domain
M419DRAFT_77071	27.9369	4.44264	2.64221	0.0020785	acetoacetyl-CoA synthase && Q5ZLG0.1 RecName: Full=Acetoacetyl-CoA synthetase && PF00501:AMP-binding enzyme|PF13193:AMP-binding enzyme C-terminal domain
M419DRAFT_6568	71.4038	27.8539	1.3533	0.00209464	hypothetical protein && Q00808.1 RecName: Full=Vegetative incompatibility protein HET-E-1 && -
M419DRAFT_133389	14.1044	46.1137	-1.7091	0.00210252	Dehydroquinate synthase-like protein && Q45072.1 RecName: Full=Maleylacetate reductase && PF00465:Iron-containing alcohol dehydrogenase
M419DRAFT_26591	355.246	765.534	-1.10731	0.0021228	hypothetical protein && P47001.1 RecName: Full=Cell wall mannoprotein CIS3; AltName: Full=Covalently-linked cell wall protein 5/11; AltName: Full=Protein with internal repeats 4; AltName: Full=Soluble cell wall protein 8; Flags: Precursor && -
M419DRAFT_6720	69.2496	26.0568	1.40261	0.00212351	2%2C4-dichlorophenoxyacetate alpha-ketoglutarate dioxygenase && - && PF02668:Taurine catabolism dioxygenase TauD, TfdA family
M419DRAFT_8166	68.2489	23.1918	1.57254	0.00213376	S-adenosyl-L-methionine dependent methyltransferase && D7PHZ7.1 RecName: Full=N-methyltransferase vrtF; AltName: Full=Viridicatumtoxin synthesis protein F && -
M419DRAFT_73011	56.8288	19.6375	1.53214	0.00215024	ankyrin && Q9Z2F6.2 RecName: Full=B-cell lymphoma 3 protein homolog; Short=BCL-3 && PF05729:NACHT domain|PF12796:Ankyrin repeats (3 copies)
-	10.9695	0	5.72758	0.00215811	-
-	24.6232	3.4543	2.85438	0.00216781	-
M419DRAFT_87018	48.9943	15.0551	1.69723	0.00221731	NAD(P)-binding protein && - && PF00106:short chain dehydrogenase
M419DRAFT_5335	104.822	48.47	1.11969	0.00225806	hypothetical protein && - && -
M419DRAFT_113881	31.1652	6.23969	2.32806	0.00226549	NAD dependent epimerase/dehydratase && P83775.2 RecName: Full=Putative NADPH-dependent methylglyoxal reductase GRP2; AltName: Full=Cytoplasmic antigenic protein 2 && PF01370:NAD dependent epimerase/dehydratase family
M419DRAFT_24205	26.3664	67.6581	-1.35975	0.00227316	integral membrane protein && - && -
M419DRAFT_36660	38.8805	8.95518	2.11726	0.00228919	hypothetical protein && - && -
M419DRAFT_120163	104.942	49.6079	1.0768	0.00231225	hypothetical protein && - && -
M419DRAFT_73529	44.5469	12.7988	1.79291	0.00232158	hypothetical protein && - && -
M419DRAFT_91927	78.6883	31.5577	1.31107	0.0023219	hypothetical protein && - && PF00172:Fungal Zn(2)-Cys(6) binuclear cluster domain
M419DRAFT_69623	0.430837	16.4628	-5.22383	0.00237555	hypothetical protein && - && -
M419DRAFT_39848	68.1695	26.5461	1.36384	0.00240246	hypothetical protein && - && -
M419DRAFT_67376	26.2274	3.91352	2.74193	0.00240339	hypothetical protein && - && -
M419DRAFT_133470	3.11513	22.4229	-2.8558	0.002407	FMN-dependent alpha-hydroxy acid dehydrogenase && P09437.2 RecName: Full=Cytochrome b2, mitochondrial; AltName: Full=L-lactate dehydrogenase [Cytochrome]; AltName: Full=L-lactate ferricytochrome C oxidoreductase; Short=L-LCR; Flags: Precursor && PF01070:FMN-dependent dehydrogenase
M419DRAFT_119374	85.0913	35.9605	1.24351	0.00241154	hypothetical protein && - && -
-	31.1314	5.57078	2.4746	0.00244173	-
M419DRAFT_88907	47.8149	103.679	-1.11282	0.00244866	hypothetical protein && Q2TBM9.1 RecName: Full=Protein SERAC1; AltName: Full=Serine active site-containing protein 1 && -
M419DRAFT_7681	61.3158	22.2831	1.45514	0.00247831	pectin lyase-like protein && D4B0V1.1 RecName: Full=Probable glucan endo-1,3-beta-glucosidase ARB_02077; AltName: Full=(1->3)-beta-glucan endohydrolase ARB_02077; Short=(1->3)-beta-glucanase ARB_02077; Flags: Precursor && PF12708:Pectate lyase superfamily protein
-	85.7802	37.8275	1.184	0.0025163	-
M419DRAFT_86189	111.325	54.7893	1.02064	0.0025692	hypothetical protein && - && -
M419DRAFT_125602	10.5386	0	5.66965	0.00257951	hypothetical protein && - && -
-	107.878	49.8078	1.12328	0.00261102	-
M419DRAFT_88441	43.8381	12.4095	1.82413	0.00262079	hypothetical protein && Q99385.1 RecName: Full=Vacuolar calcium ion transporter; AltName: Full=High copy number undoes manganese protein 1; AltName: Full=Manganese resistance 1 protein; AltName: Full=Vacuolar Ca(2+)/H(+) exchanger && PF01699:Sodium/calcium exchanger protein
-	43.5066	11.461	1.90724	0.00269718	-
M419DRAFT_71008	37.1373	8.28627	2.15458	0.00271839	hypothetical protein && - && -
M419DRAFT_88094	10.4989	0	5.66479	0.00275549	hypothetical protein && - && PF06772:Bacterial low temperature requirement A protein (LtrA)
M419DRAFT_73373	2.17404	20.0569	-3.19082	0.00279586	hypothetical protein && - && -
M419DRAFT_96728	45.5476	97.1993	-1.09514	0.0028056	FMN-linked oxidoreductase && P32382.1 RecName: Full=NADH oxidase && PF00724:NADH:flavin oxidoreductase / NADH oxidase family
-	89.2805	36.4498	1.29952	0.00283288	-
M419DRAFT_78633	28.872	5.18145	2.49728	0.00287504	hypothetical protein && - && -
M419DRAFT_50697	13.614	44.8759	-1.7164	0.0028954	kinase-like protein && Q56R42.1 RecName: Full=Mitogen-activated protein kinase HOG1; Short=MAP kinase HOG1 >P0CP69.1 RecName: Full=Mitogen-activated protein kinase HOG1; Short=MAP kinase HOG1 >P0CP68.1 RecName: Full=Mitogen-activated protein kinase HOG1; Short=MAP kinase HOG1 && PF00069:Protein kinase domain
-	35.8845	8.42606	2.09153	0.00290311	-
M419DRAFT_133840	106.155	52.034	1.03185	0.00290359	acid protease && B6HL60.1 RecName: Full=Aspartic protease pep1; AltName: Full=Penicillopepsin pep1; Flags: Precursor && PF00026:Eukaryotic aspartyl protease
M419DRAFT_38617	91.1687	41.9206	1.11826	0.00293013	hypothetical protein && - && -
M419DRAFT_122670	72.0272	28.9422	1.32117	0.00294723	hypothetical protein && - && -
M419DRAFT_35989	0	9.27461	-5.84391	0.00297955	hypothetical protein && - && -
M419DRAFT_75476	24.4108	65.5017	-1.42603	0.00300499	acyl-CoA N-acyltransferase && - && PF13302:Acetyltransferase (GNAT) domain
M419DRAFT_134463	98.8641	46.7827	1.08158	0.00301435	hypothetical protein && Q5R6Z9.1 RecName: Full=Protein artemis; AltName: Full=DNA cross-link repair 1C protein && PF12706:Beta-lactamase superfamily domain
M419DRAFT_9497	23.702	3.4543	2.7993	0.00302147	hypothetical protein && - && -
M419DRAFT_139543	1.78291	18.2298	-3.36779	0.00303201	cytochrome P450 && Q12732.2 RecName: Full=Averantin hydroxylase; AltName: Full=Aflatoxin biosynthesis protein G; AltName: Full=Cytochrome P450 60A1 [Aspergillus parasiticus] && PF00067:Cytochrome P450
M419DRAFT_t47	15.2778	49.9175	-1.70157	0.00303316	tRNA-Ser && - && -
M419DRAFT_77482	122.254	59.7311	1.02688	0.00304279	hypothetical protein && - && PF13668:Ferritin-like domain
M419DRAFT_7217	50.7772	16.922	1.58705	0.00304456	putative short-chain dehydrogenases/reductase && - && PF00106:short chain dehydrogenase
M419DRAFT_69551	3.50626	22.6326	-2.68495	0.00307084	hypothetical protein && - && -
M419DRAFT_38545	68.2291	27.4646	1.31164	0.00307244	ubiE/COQ5 methyltransferase && O52025.1 RecName: Full=Putative arsenite methyltransferase && PF13847:Methyltransferase domain
-	27.917	5.11156	2.4562	0.00308011	-
M419DRAFT_92414	91.937	41.8109	1.13872	0.00312371	3-isopropylmalate dehydrogenase && Q12545.1 RecName: Full=3-isopropylmalate dehydrogenase; Short=3-IPM-DH; Short=IMDH; AltName: Full=Beta-IPM dehydrogenase && PF00180:Isocitrate/isopropylmalate dehydrogenase
M419DRAFT_93361	56.4376	20.3763	1.47373	0.0031733	glyoxalase/bleomycin resistance protein/dioxygenase && - && PF12681:Glyoxalase-like domain
M419DRAFT_88647	53.66	15.6841	1.79031	0.00317895	hypothetical protein && - && -
M419DRAFT_90855	103.629	46.5632	1.16359	0.00320903	FAD-binding domain-containing protein && G3Y424.1 RecName: Full=FAD-dependent monooxygenase yanF; AltName: Full=Yanuthone D synthesis protein F && PF01565:FAD binding domain
-	36.2816	9.09498	2.00282	0.00323868	-
M419DRAFT_12233	1.29251	17.1317	-3.70477	0.00330583	putative MFS siderophore iron transporter && Q870L2.1 RecName: Full=Siderophore iron transporter mirB; AltName: Full=Major facilitator iron-regulated transporter B; AltName: Full=Triacetylfusarinine C permease && PF07690:Major Facilitator Superfamily
M419DRAFT_88560	41.8627	92.4868	-1.1474	0.0033465	hypothetical protein && - && -
M419DRAFT_72467	28.2288	5.64068	2.32584	0.0033495	putative GNAT family acetyltransferase && - && PF00583:Acetyltransferase (GNAT) family
M419DRAFT_92502	44.7594	13.6075	1.72403	0.0034282	Metallo-dependent hydrolase && B1I2P4.1 RecName: Full=5-methylthioadenosine/S-adenosylhomocysteine deaminase; Short=MTA/SAH deaminase && PF01979:Amidohydrolase family
M419DRAFT_70350	51.7322	17.0618	1.60806	0.00344677	hypothetical protein && - && -
-	43.6654	93.4353	-1.10076	0.00345398	-
M419DRAFT_91143	81.0609	35.3217	1.20531	0.00351671	hypothetical protein && - && -
M419DRAFT_70494	119.403	59.5416	1.00704	0.00354538	putative aldo/keto reductase && O14295.1 RecName: Full=Pyridoxal reductase; Short=PL reductase; Short=PL-red && PF00248:Aldo/keto reductase family
M419DRAFT_74078	84.2693	36.4498	1.21626	0.00356865	hypothetical protein && - && -
-	19.8046	2.25627	3.13754	0.00361659	-
-	55.576	20.3064	1.45444	0.00366583	-
M419DRAFT_11287	67.2681	27.4646	1.29147	0.00389275	hypothetical protein && - && -
M419DRAFT_49982	50.8705	104.108	-1.03102	0.00394405	hypothetical protein && - && -
M419DRAFT_5612	40.3914	11.7406	1.78012	0.00405708	hypothetical protein && - && PF08881:CVNH domain
-	49.584	15.3745	1.67564	0.00406198	-
-	66.7241	26.7957	1.31207	0.00406508	-
-	37.7667	10.293	1.88716	0.00408771	-
M419DRAFT_132693	37.455	10.293	1.87462	0.00410754	GroES-like protein && P00332.2 RecName: Full=Alcohol dehydrogenase && PF00107:Zinc-binding dehydrogenase|PF08240:Alcohol dehydrogenase GroES-like domain
M419DRAFT_135579	2111.53	827.89	1.35076	0.00414147	XLF-domain-containing protein && - && PF09302:XLF-Cernunnos, XRcc4-like factor, NHEJ component
M419DRAFT_136598	50.8368	105.156	-1.04694	0.00414605	hypothetical protein && - && -
-	69.8929	29.3315	1.25523	0.00415943	-
-	16.6895	1.12814	3.89156	0.00417291	-
M419DRAFT_77970	44.6998	13.6774	1.71773	0.00423813	hypothetical protein && - && -
M419DRAFT_76316	14.0647	43.4681	-1.62541	0.00429908	acyl-CoA N-acyltransferase && - && PF00583:Acetyltransferase (GNAT) family
-	91.1031	38.4565	1.25399	0.00433268	-
M419DRAFT_136698	5.38844	64.4134	-3.58492	0.00437014	hypothetical protein && - && -
-	63.2318	24.3996	1.36755	0.00439271	-
M419DRAFT_130200	56.3781	17.2813	1.6866	0.00441666	hypothetical protein && - && -
M419DRAFT_91714	15.3771	45.5846	-1.56595	0.00450373	major facilitator superfamily transporter sugar && A2QQV6.1 RecName: Full=Probable quinate permease; AltName: Full=Quinate transporter && PF00083:Sugar (and other) transporter
M419DRAFT_77440	124.893	61.5484	1.02728	0.00452794	ankyrin && - && PF13637:Ankyrin repeats (many copies)
M419DRAFT_34146	28.7787	6.0999	2.2278	0.00472815	amidase family protein && P08158.1 RecName: Full=Acetamidase && PF01425:Amidase
M419DRAFT_124851	74.6718	32.7159	1.1932	0.00488042	NAD(P)-binding protein && O34812.1 RecName: Full=Putative NADP-dependent oxidoreductase YfmJ && PF16884:N-terminal domain of oxidoreductase|PF00107:Zinc-binding dehydrogenase
M419DRAFT_82488	19.0223	2.25627	3.07834	0.00490234	hypothetical protein && - && -
-	32.4378	7.96684	2.03498	0.00494395	-
M419DRAFT_129273	31.6754	7.75715	2.02054	0.005066	DUF636 domain protein && - && PF04828:Glutathione-dependent formaldehyde-activating enzyme
-	1.72335	17.6308	-3.34071	0.00509283	-
M419DRAFT_75659	30.9726	7.15814	2.09878	0.00521614	ankyrin && - && PF12796:Ankyrin repeats (3 copies)
-	41.7832	86.7965	-1.05314	0.00524928	-
M419DRAFT_82267	51.9506	18.8987	1.45286	0.00533715	hypothetical protein && - && PF09044:Kp4
-	25.5047	5.11156	2.32726	0.00537444	-
-	15.8278	1.12814	3.81485	0.00539577	-
M419DRAFT_81175	68.7195	29.6509	1.21034	0.00543218	hypothetical protein && - && -
M419DRAFT_140500	39.1386	82.4636	-1.07489	0.00550366	P-loop containing nucleoside triphosphate hydrolase protein && Q2KTC2.2 RecName: Full=Interferon-induced GTP-binding protein Mx; AltName: Full=Interferon-inducible Mx protein && PF00350:Dynamin family|PF01031:Dynamin central region
M419DRAFT_62461	88.0476	40.0837	1.13854	0.00551186	PAP2-domain-containing protein && Q9ZU49.2 RecName: Full=Lipid phosphate phosphatase 1; Short=AtLPP1; AltName: Full=Phosphatidic acid phosphatase 1; Short=AtPAP1; AltName: Full=Prenyl diphosphate phosphatase && PF01569:PAP2 superfamily
M419DRAFT_5453	0.430837	13.3279	-4.92417	0.0055807	MFS general substrate transporter && Q0D1P6.1 RecName: Full=Efflux pump terG; AltName: Full=Terrein biosynthesis cluster protein terG && PF07690:Major Facilitator Superfamily
M419DRAFT_34599	0	7.82705	-5.59444	0.00561517	Nitrilotriacetate monooxygenase component A/pristinamycin IIA synthase subunit A && E9JFX9.1 RecName: Full=Dimethyl-sulfide monooxygenase; AltName: Full=Dimethylsulfide monooxygenase large subunit && PF00296:Luciferase-like monooxygenase
M419DRAFT_24060	21.1567	3.38441	2.64717	0.0058493	catalase domain-containing protein && P30263.1 RecName: Full=Peroxisomal catalase && PF00199:Catalase
M419DRAFT_85388	17.4717	1.72715	3.36264	0.00593679	hypothetical protein && - && -
-	93.442	45.5546	1.03095	0.00599163	-
M419DRAFT_73219	1.31236	14.8754	-3.49229	0.00606842	hypothetical protein && Q00808.1 RecName: Full=Vegetative incompatibility protein HET-E-1 && PF05729:NACHT domain|PF00400:WD domain, G-beta repeat
M419DRAFT_71812	31.596	7.68726	2.02481	0.00610358	NAD(P)-binding protein && Q6RVV4.1 RecName: Full=Short-chain dehydrogenase TIC 32, chloroplastic; AltName: Full=Translocon at the inner envelope membrane of chloroplasts 32; Short=PsTIC32 && PF00106:short chain dehydrogenase
M419DRAFT_9145	74.9894	33.1353	1.18606	0.00623214	hypothetical protein && - && -
M419DRAFT_133060	81.6108	38.7459	1.07406	0.00630211	FMN-linked oxidoreductase && Q8TXU6.1 RecName: Full=Dihydroorotate dehydrogenase B (NAD(+)), catalytic subunit; Short=DHOD B; Short=DHODase B; Short=DHOdehase B; AltName: Full=Dihydroorotate oxidase B; AltName: Full=Orotate reductase (NADH) && PF01180:Dihydroorotate dehydrogenase
-	70.8002	30.0403	1.23099	0.0063285	-
M419DRAFT_74784	75.871	33.814	1.15894	0.00633748	hypothetical protein && Q00808.1 RecName: Full=Vegetative incompatibility protein HET-E-1 && PF05729:NACHT domain
-	38.6284	11.491	1.76306	0.00649903	-
-	44.4874	15.3347	1.54288	0.00659487	-
-	19.6259	2.11648	3.1638	0.00672024	-
M419DRAFT_77674	46.304	99.3556	-1.10012	0.00688139	glutathione-dependent formaldehyde-activating enzyme && - && -
M419DRAFT_134355	17.16	46.9923	-1.45068	0.00692244	alpha/beta-hydrolase && - && PF12697:Alpha/beta hydrolase family
M419DRAFT_128011	25.5445	4.23296	2.55119	0.00693088	putative polyketide synthase && S0EEY3.1 RecName: Full=Fusarin C synthetase; Short=FUSS; AltName: Full=Fusarin C cluster PKS/NRPS FUS1; AltName: Full=Fusarin biosynthesis megasynthetase; AltName: Full=Fusarin biosynthesis protein 1 && PF13745:HxxPF-repeated domain|PF00668:Condensation domain|PF08659:KR domain|PF00550:Phosphopantetheine attachment site|PF07993:Male sterility protein|PF00698:Acyl t…
M419DRAFT_73279	90.5393	43.8973	1.0397	0.00694937	hypothetical protein && - && -
M419DRAFT_128094	69.9584	29.6111	1.24567	0.00707952	hypothetical protein && - && PF14295:PAN domain
-	27.7383	5.96011	2.19378	0.00721907	-
-	19.4333	2.71549	2.8103	0.00725907	-
-	50.9102	19.1084	1.41469	0.00726581	-
M419DRAFT_126284	91.8318	45.7943	1.00733	0.00729054	DUF500-domain-containing protein && P32793.2 RecName: Full=Protein YSC84; AltName: Full=LAS seventeen-binding protein 4; Short=LAS17-binding protein 4 && PF04366:Las17-binding protein actin regulator
M419DRAFT_85231	2.68429	18.5094	-2.7972	0.00730901	carbon-nitrogen hydrolase && A2RA31.1 RecName: Full=Arylacetonitrilase && PF00795:Carbon-nitrogen hydrolase
M419DRAFT_86680	19.3539	2.71549	2.80515	0.00734462	hypothetical protein && O06724.1 RecName: Full=Uncharacterized protein YisK && PF01557:Fumarylacetoacetate (FAA) hydrolase family
-	61.157	24.1899	1.32743	0.00744067	-
M419DRAFT_36424	14.0846	0.529119	4.65333	0.00744169	hypothetical protein && - && -
M419DRAFT_126507	25.2327	60.7494	-1.27184	0.00751275	hypothetical protein && - && -
M419DRAFT_44370	8.30502	0	5.32673	0.00759785	hypothetical protein && - && -
M419DRAFT_86299	55.2246	22.0336	1.32789	0.00770056	hypothetical protein && - && -
M419DRAFT_87457	13.2626	39.6644	-1.58383	0.00774731	class II DAHP synthetase family protein && P80576.2 RecName: Full=Phospho-2-dehydro-3-deoxyheptonate aldolase; AltName: Full=3-deoxy-D-arabino-heptulosonate 7-phosphate synthase; AltName: Full=DAHP synthase; AltName: Full=Phospho-2-keto-3-deoxyheptonate aldolase && PF01474:Class-II DAHP synthetase family
M419DRAFT_121966	416.661	976.323	-1.22861	0.00774937	hypothetical protein && - && -
-	77.4553	36.7692	1.07845	0.00784155	-
M419DRAFT_51868	91.8576	45.9341	1.00355	0.00791946	hypothetical protein && - && -
-	29.8727	7.50762	2.01064	0.00796927	-
M419DRAFT_79376	58.4926	23.8705	1.287	0.00797805	hypothetical protein && - && -
M419DRAFT_53536	83.3878	37.4479	1.14687	0.00798697	Metallo-hydrolase/oxidoreductase && - && PF00753:Metallo-beta-lactamase superfamily
M419DRAFT_89357	34.4987	9.27461	1.87652	0.00802047	Phosphodiesterase/alkaline phosphatase D && Q12546.1 RecName: Full=Acid phosphatase; AltName: Full=APase6; AltName: Full=pH 6-optimum acid phosphatase; Flags: Precursor && PF00149:Calcineurin-like phosphoesterase|PF14008:Iron/zinc purple acid phosphatase-like protein C|PF16656:Purple acid Phosphatase, N-terminal domain
M419DRAFT_143101	21.5875	3.98342	2.44786	0.00802571	putative aldehyde reductase && Q6Q875.1 RecName: Full=Oxidoreductase sirO; AltName: Full=Sirodesmin biosynthesis protein O && PF00248:Aldo/keto reductase family
M419DRAFT_88239	45.0711	15.2648	1.5667	0.00803207	kinesin motor domain-containing protein && A8WFU8.1 RecName: Full=Kinesin-like protein KIF22 && PF00225:Kinesin motor domain
M419DRAFT_75729	14.575	1.12814	3.69495	0.00806766	NAD(P)-binding protein && O94564.1 RecName: Full=Zinc-type alcohol dehydrogenase-like protein C1773.06c && PF00107:Zinc-binding dehydrogenase|PF08240:Alcohol dehydrogenase GroES-like domain
M419DRAFT_88479	69.734	30.2101	1.21453	0.0081224	MFS transporter && Q9P6J0.1 RecName: Full=Uncharacterized transporter C1683.12 && PF07690:Major Facilitator Superfamily
M419DRAFT_34405	26.7973	6.03	2.13539	0.00821956	hypothetical protein && - && PF11790:Glycosyl hydrolase catalytic core
M419DRAFT_52849	13.5545	40.8624	-1.58933	0.00829316	hypothetical protein && Q9D304.1 RecName: Full=E3 ubiquitin-protein ligase RNF128; AltName: Full=Gene related to anergy in lymphocytes protein; AltName: Full=Goliath-related E3 ubiquitin-protein ligase 1; AltName: Full=RING finger protein 128; Flags: Precursor && -
M419DRAFT_33711	45.3292	15.0851	1.60433	0.00830871	aldo/keto reductase-like protein && Q09923.1 RecName: Full=Aldo-keto reductase yakc [NADP(+)] && PF00248:Aldo/keto reductase family
M419DRAFT_12595	27.1288	6.23969	2.128	0.00831939	NAD(P)-binding protein && - && PF01370:NAD dependent epimerase/dehydratase family
M419DRAFT_88255	13.6935	0.529119	4.61223	0.00832042	Aldo/keto reductase && P38918.2 RecName: Full=Aflatoxin B1 aldehyde reductase member 3; Short=AFB1-AR; AltName: Full=Aflatoxin B1 aldehyde reductase member 1; Short=rAFAR1 && PF00248:Aldo/keto reductase family
M419DRAFT_72858	50.9301	19.6375	1.37485	0.00847859	hypothetical protein && Q9P3R1.1 RecName: Full=Sterol 24-C-methyltransferase erg-4; AltName: Full=Delta(24)-sterol C-methyltransferase && PF08241:Methyltransferase domain|PF08498:Sterol methyltransferase C-terminal
M419DRAFT_11208	66.2734	28.5529	1.22207	0.00848195	hypothetical protein && - && -
-	65.1338	28.3131	1.19599	0.00848684	-
M419DRAFT_33779	30.9329	8.35617	1.88196	0.00849404	hypothetical protein && - && -
M419DRAFT_115513	0.430837	12.0901	-4.77627	0.00864748	hypothetical protein && Q9UUE3.1 RecName: Full=Putative lysine N-acyltransferase C17G9.06c && PF13523:Acetyltransferase (GNAT) domain
-	7.97346	0	5.26583	0.00870726	-
M419DRAFT_26551	30.6351	7.96684	1.95243	0.00871945	putative oxidoreductase CipA-like protein && - && PF05368:NmrA-like family
-	27.2877	6.76881	2.01411	0.00877643	-
-	50.3404	17.3414	1.5524	0.00880599	-
M419DRAFT_85331	14.575	1.05824	3.72182	0.00887591	hypothetical protein && - && -
M419DRAFT_33876	40.9017	13.2881	1.63779	0.00900136	hypothetical protein && - && -
-	41.2531	13.7473	1.59696	0.009061	-
M419DRAFT_7181	87.3249	43.1886	1.01578	0.00911199	hypothetical protein && - && -
M419DRAFT_77442	24.7761	4.12321	2.61989	0.00916211	aldehyde dehydrogenase && P41751.1 RecName: Full=Aldehyde dehydrogenase; Short=ALDDH; Short=ALDH && PF00171:Aldehyde dehydrogenase family
M419DRAFT_t19	7.87419	0	5.24976	0.00928446	tRNA-Gln && - && -
M419DRAFT_t11	13.2428	0.529119	4.56422	0.00936547	tRNA-Thr && - && -
M419DRAFT_72948	38.0447	12.3396	1.62243	0.00948438	hypothetical protein && - && PF12695:Alpha/beta hydrolase family
M419DRAFT_81237	28.2883	7.22803	1.9608	0.00958957	hypothetical protein && - && -
-	18.393	2.39606	2.99287	0.00960922	-
M419DRAFT_65673	33.5378	10.0134	1.73721	0.00962313	hypothetical protein && - && PF11905:Domain of unknown function (DUF3425)
-	17.1402	2.32617	2.91104	0.00982407	-
M419DRAFT_71195	13.2229	38.3566	-1.53562	0.00989035	hypothetical protein && - && -
M419DRAFT_90126	0	6.83871	-5.39587	0.010035	ClpP/crotonase && G4V4T7.1 RecName: Full=Enoyl-CoA-hydratase && PF00378:Enoyl-CoA hydratase/isomerase
M419DRAFT_142488	0	7.47757	-5.53616	0.0100788	hypothetical protein && - && -
M419DRAFT_81411	37.9057	76.753	-1.0189	0.0101585	hypothetical protein && - && -
-	29.8925	7.61736	1.9525	0.0103052	-
M419DRAFT_9037	92.3222	45.874	1.00218	0.0103352	hypothetical protein && - && -
-	29.0904	7.96684	1.87659	0.010494	-
M419DRAFT_11395	55.2047	20.7356	1.39809	0.010604	hypothetical protein && - && -
M419DRAFT_128040	54.6349	21.8539	1.33351	0.0106478	GroES-like protein && C0SPA5.1 RecName: Full=Probable formaldehyde dehydrogenase AdhA && PF08240:Alcohol dehydrogenase GroES-like domain|PF00107:Zinc-binding dehydrogenase
M419DRAFT_92430	28.5405	7.08824	1.9908	0.0106636	hypothetical protein && - && -
-	16.6895	2.18637	2.90902	0.0106655	-
M419DRAFT_132923	39.3173	13.5376	1.53982	0.0107008	hypothetical protein && - && -
-	0.450691	11.1416	-4.65809	0.0108643	-
M419DRAFT_130642	14.164	1.19803	3.62518	0.0109242	hypothetical protein && - && -
M419DRAFT_36116	34.1413	10.2231	1.74733	0.0109269	hypothetical protein && - && PF07883:Cupin domain
M419DRAFT_6746	24.1924	5.64068	2.10364	0.0109698	hypothetical protein && - && -
M419DRAFT_84959	80.9814	38.4565	1.08386	0.010987	acyl-CoA N-acyltransferase && - && PF13508:Acetyltransferase (GNAT) domain
M419DRAFT_128557	67.5798	29.9005	1.17023	0.0110014	hypothetical protein && - && -
M419DRAFT_7659	27.7582	6.9785	2.01377	0.0110829	hypothetical protein && - && -
M419DRAFT_87398	17.1799	2.11648	2.97018	0.0110967	hypothetical protein && - && -
M419DRAFT_t167	8.54328	0	5.36378	0.0112539	tRNA-Phe && - && -
-	22.9793	54.1505	-1.23694	0.0112847	-
M419DRAFT_84142	33.5775	9.87363	1.75077	0.0113347	MFS general substrate transporter && P96712.1 RecName: Full=Multidrug resistance protein 3; AltName: Full=Multidrug-efflux transporter 3 && PF07690:Major Facilitator Superfamily
-	3.95695	19.8472	-2.32283	0.0113502	-
M419DRAFT_73485	26.4458	6.62902	1.98461	0.0114011	hypothetical protein && - && -
-	7.44335	0	5.16844	0.0114281	-
-	16.2785	2.25627	2.85453	0.0116209	-
M419DRAFT_125009	21.2162	51.5748	-1.28061	0.0117188	hypothetical protein && - && -
M419DRAFT_38774	78.3051	30.7791	1.34737	0.0117275	hypothetical protein && - && -
M419DRAFT_93344	39.7482	14.0667	1.49882	0.0118051	hypothetical protein && - && -
-	34.7906	11.0717	1.6429	0.0119096	-
M419DRAFT_75915	28.6	7.96684	1.85237	0.0119994	hypothetical protein && - && PF00172:Fungal Zn(2)-Cys(6) binuclear cluster domain
M419DRAFT_88947	27.9369	7.29793	1.93468	0.012057	hypothetical protein && - && -
-	22.8403	5.11156	2.16796	0.012059	-
M419DRAFT_126921	77.2429	38.0372	1.02646	0.0122086	hypothetical protein && - && -
M419DRAFT_38496	0.430837	10.8221	-4.61866	0.0122092	hypothetical protein && - && -
M419DRAFT_32757	17.5511	2.78539	2.6494	0.0124193	hypothetical protein && - && -
M419DRAFT_92348	22.4889	5.04166	2.15484	0.0125612	putative NADH-cytochrome B5 reductase && P51687.2 RecName: Full=Sulfite oxidase, mitochondrial; Flags: Precursor && PF00174:Oxidoreductase molybdopterin binding domain|PF03404:Mo-co oxidoreductase dimerisation domain
M419DRAFT_67644	69.9723	32.147	1.13206	0.0129467	hypothetical protein && - && -
M419DRAFT_12103	44.0764	16.9919	1.37949	0.0129832	hypothetical protein && - && PF01544:CorA-like Mg2+ transporter protein
-	446.994	153.686	1.54011	0.0130404	-
M419DRAFT_73635	38.4497	12.1299	1.65572	0.0130754	hypothetical protein && - && -
-	0.881528	11.5309	-3.71505	0.0131233	-
M419DRAFT_90048	41.956	14.526	1.52877	0.01335	ABC transporter && Q8RXN0.1 RecName: Full=ABC transporter G family member 11; Short=ABC transporter ABCG.11; Short=AtABCG11; AltName: Full=Protein CUTICULAR DEFECT AND ORGAN FUSION 1; AltName: Full=Protein DESPERADO; AltName: Full=Protein PERMEABLE LEAVES 1; AltName: Full=White-brown complex homolog protein 11; Short=AtWBC11 && PF01061:ABC-2 type transporter|PF00005:ABC transporter
M419DRAFT_68084	38.2174	13.4677	1.5046	0.0133784	MFS general substrate transporter && Q3EAQ5.2 RecName: Full=Probable peptide/nitrate transporter At3g43790; AltName: Full=Protein ZINC INDUCED FACILITATOR-LIKE 2 && PF07690:Major Facilitator Superfamily
M419DRAFT_134331	26.5054	6.9086	1.95494	0.013413	P1 protein && Q7M4T0.2 RecName: Full=Endo-1,6-beta-D-glucanase; AltName: Full=Beta-1,6-glucanase Neg1; AltName: Full=Glucan endo-1,6-beta-glucosidase; Flags: Precursor && PF02055:O-Glycosyl hydrolase family 30
-	23.9402	5.57078	2.09634	0.0134855	-
-	70.6215	34.0237	1.04948	0.0135432	-
-	21.2361	4.44264	2.24763	0.0135437	-
-	47.404	18.2298	1.37053	0.0135794	-
M419DRAFT_143118	36.8852	75.5452	-1.03009	0.0135872	hypothetical protein && Q9UT27.1 RecName: Full=Pyruvyl transferase 1; AltName: Full=Pyruvylated Gal-beta-1,3-epitope synthesis protein 1; Short=PvGal synthesis protein 1; Flags: Precursor && PF04230:Polysaccharide pyruvyl transferase
M419DRAFT_74794	17.16	2.78539	2.61634	0.0136582	hypothetical protein && - && PF10544:T5orf172 domain
M419DRAFT_55710	70.7605	31.9471	1.13755	0.0136698	MFS general substrate transporter && O59699.1 RecName: Full=Uncharacterized transporter C36.02c && PF07690:Major Facilitator Superfamily
M419DRAFT_127666	46.6416	17.5609	1.39713	0.013751	hypothetical protein && - && -
M419DRAFT_67518	41.0605	14.9852	1.44677	0.0137771	hypothetical protein && - && -
M419DRAFT_92357	23.3903	5.57078	2.06358	0.0137811	hypothetical protein && - && PF11951:Fungal specific transcription factor domain
M419DRAFT_78278	51.2418	20.6958	1.30691	0.0140077	MFS general substrate transporter && B8MYS7.1 RecName: Full=MFS glucose transporter mfs1; AltName: Full=Asparasone A synthesis protein mfs1 && PF00083:Sugar (and other) transporter
M419DRAFT_t69	0	6.48923	-5.33021	0.0140147	tRNA-Thr && - && -
M419DRAFT_77065	4.34808	21.0452	-2.26431	0.014073	hypothetical protein && - && -
M419DRAFT_74496	36.2955	11.491	1.67279	0.0141161	putative zinc-binding alcohol dehydrogenase && Q04894.1 RecName: Full=NADP-dependent alcohol dehydrogenase 6; AltName: Full=NADP-dependent alcohol dehydrogenase VI; AltName: Full=ScADHVI && PF08240:Alcohol dehydrogenase GroES-like domain|PF00107:Zinc-binding dehydrogenase
M419DRAFT_104468	0	6.23969	-5.26453	0.0141204	hypothetical protein && E9F9R9.2 RecName: Full=Endochitinase 2; AltName: Full=Chitinase 2; Flags: Precursor && PF00704:Glycosyl hydrolases family 18|PF00734:Fungal cellulose binding domain
M419DRAFT_85526	0	6.23969	-5.26453	0.0141204	NAD(P)-binding protein && - && PF00106:short chain dehydrogenase
M419DRAFT_89264	13.1634	1.05824	3.57783	0.0141485	hypothetical protein && - && -
-	12.7921	1.12814	3.50681	0.0143388	-
M419DRAFT_43558	17.1402	2.85529	2.59909	0.0143899	hypothetical protein && - && -
-	11.8311	0.599016	4.38451	0.0143964	-
M419DRAFT_74415	32.0864	9.94353	1.68032	0.0145417	putative calcium transporting P-type ATPase && Q9HDW7.1 RecName: Full=Calcium-transporting ATPase 2 && PF00690:Cation transporter/ATPase, N-terminus|PF00689:Cation transporting ATPase, C-terminus|PF00122:E1-E2 ATPase|PF13246:Cation transport ATPase (P-type)
M419DRAFT_133313	38.0586	78.5801	-1.04188	0.0147088	hypothetical protein && - && -
-	57.2199	25.8073	1.14813	0.0147308	-
M419DRAFT_91315	14.1243	1.65725	3.07548	0.0149322	hypothetical protein && - && -
M419DRAFT_131986	39.6489	14.7357	1.43286	0.0150373	glutathione S-transferase && Q4WQZ2.1 RecName: Full=Glutathione S-transferase-like protein tpcF; AltName: Full=Trypacidin synthesis protein E && PF14497:Glutathione S-transferase, C-terminal domain|PF13409:Glutathione S-transferase, N-terminal domain
M419DRAFT_68055	24.0931	5.78047	2.07896	0.0152346	hypothetical protein && - && -
-	28.6397	8.28627	1.77845	0.0152786	-
M419DRAFT_74960	49.856	20.586	1.2848	0.0152861	hypothetical protein && O27472.1 RecName: Full=Uncharacterized protein MTH_1421 && PF04412:Protein of unknown function (DUF521)|PF01989:Protein of unknown function DUF126
M419DRAFT_130958	25.4849	56.267	-1.14111	0.0153903	hypothetical protein && - && PF14479:Prion-inhibition and propagation
M419DRAFT_85417	0	6.0999	-5.23638	0.0153979	glucanase B && - && PF16483:Beta-1,3-glucanase
-	35.3405	11.5609	1.62726	0.0154351	-
-	52.7725	22.952	1.1996	0.0154992	-
M419DRAFT_92641	31.8283	8.81539	1.84298	0.0155015	putative short-chain dehydrogenases/reductase && O67610.1 RecName: Full=3-oxoacyl-[acyl-carrier-protein] reductase FabG; AltName: Full=3-ketoacyl-acyl carrier protein reductase; AltName: Full=Beta-Ketoacyl-acyl carrier protein reductase; AltName: Full=Beta-ketoacyl-ACP reductase && PF00106:short chain dehydrogenase
M419DRAFT_77308	15.9271	41.3216	-1.37914	0.0156907	NAD(P)-binding protein && Q7Z9I3.1 RecName: Full=Uncharacterized oxidoreductase C663.08c && PF00106:short chain dehydrogenase
M419DRAFT_132594	4.32822	21.784	-2.31739	0.0158448	hypothetical protein && - && -
-	43.0757	16.922	1.35062	0.0158759	-
M419DRAFT_80534	6.23026	24.3996	-1.97826	0.0159351	hypothetical protein && - && -
M419DRAFT_6579	19.4135	3.84363	2.3191	0.0159575	reductase && Q9UT59.1 RecName: Full=Putative uncharacterized oxidoreductase C513.07 && PF01370:NAD dependent epimerase/dehydratase family
-	58.5918	26.7258	1.12779	0.0160458	-
M419DRAFT_85381	14.0449	1.72715	3.0459	0.0160793	hypothetical protein && - && -
M419DRAFT_71952	0.861673	11.1416	-3.67389	0.0161475	hypothetical protein && - && -
M419DRAFT_133799	48.3649	20.0268	1.26714	0.0162003	GS1-like protein && O14165.2 RecName: Full=Uncharacterized protein C4C5.01 && PF13419:Haloacid dehalogenase-like hydrolase
M419DRAFT_38736	11.7517	0.529119	4.39544	0.0162005	hypothetical protein && - && -
-	70.5024	35.112	1.00949	0.0162743	-
M419DRAFT_76745	72.7558	36.1402	1.00416	0.0163355	hypothetical protein && - && PF11951:Fungal specific transcription factor domain
M419DRAFT_t160	15.8675	40.7527	-1.359	0.0166098	tRNA-Ala && - && -
M419DRAFT_63412	53.4814	22.6724	1.22936	0.0166221	hypothetical protein && - && PF04082:Fungal specific transcription factor domain
M419DRAFT_127565	60.0035	28.0636	1.09541	0.0166533	hypothetical protein && - && -
-	76.4209	36.9188	1.04049	0.0169113	-
M419DRAFT_134760	12.4208	1.12814	3.4632	0.0171908	hypothetical protein && - && -
M419DRAFT_39827	6.62139	0	4.99831	0.0172069	hypothetical protein && - && -
M419DRAFT_129578	59.5269	26.2665	1.1791	0.017253	hypothetical protein && - && -
M419DRAFT_32327	6.64124	0	5.00215	0.017278	FAD binding domain-containing protein && - && PF01565:FAD binding domain
M419DRAFT_9584	26.0944	7.29793	1.83673	0.0172982	hypothetical protein && - && -
M419DRAFT_70450	18.9628	3.91352	2.27267	0.0174683	hypothetical protein && - && PF12697:Alpha/beta hydrolase family
M419DRAFT_55886	17.9621	3.31451	2.4263	0.0174861	hypothetical protein && - && -
M419DRAFT_26508	45.2101	16.9619	1.40167	0.0174867	hypothetical protein && - && PF04082:Fungal specific transcription factor domain
-	44.5469	17.7007	1.32284	0.0177547	-
M419DRAFT_75073	3.07542	16.3929	-2.41084	0.0178181	S-adenosyl-L-methionine-dependent methyltransferase && Q8ES75.1 RecName: Full=Uncharacterized RNA methyltransferase OB0768 && PF13489:Methyltransferase domain
-	70.284	35.0421	1.00758	0.0178675	-
M419DRAFT_89490	68.6003	34.1635	1.00458	0.0180109	dienelactone hydrolase family protein && - && PF01738:Dienelactone hydrolase family
M419DRAFT_74442	18.3731	45.4448	-1.30384	0.0181747	hypothetical protein && - && -
-	13.0641	1.19803	3.50768	0.0182039	-
M419DRAFT_93445	30.8733	10.0134	1.6181	0.0182891	concanavalin A-like lectin/glucanase && - && PF00722:Glycosyl hydrolases family 16
M419DRAFT_11477	3.58568	18.5094	-2.37888	0.018314	hypothetical protein && - && PF08316:Pal1 cell morphology protein
-	36.7919	13.0085	1.50223	0.0184632	-
M419DRAFT_134530	57.2199	26.616	1.1084	0.0186516	MFS general substrate transporter && O32182.1 RecName: Full=Uncharacterized MFS-type transporter YusP && PF07690:Major Facilitator Superfamily
M419DRAFT_84246	56.0267	25.8772	1.11469	0.018683	melibiase && Q9P4V4.1 RecName: Full=Alpha-galactosidase; AltName: Full=Alpha-D-galactoside galactohydrolase; AltName: Full=MELr; AltName: Full=Melibiase; Flags: Precursor && PF16499:Alpha galactosidase A
M419DRAFT_88777	1.35207	12.6891	-3.24303	0.0187888	aldolase && P0CL20.1 RecName: Full=Putative 4-hydroxy-2-oxoglutarate aldolase, mitochondrial; AltName: Full=Dihydrodipicolinate synthase-like; Short=DHDPS-like protein && PF00701:Dihydrodipicolinate synthetase family
M419DRAFT_128307	43.9771	18.0502	1.28725	0.0188362	hypothetical protein && - && -
-	23.7218	6.03	1.96035	0.0189914	-
M419DRAFT_128803	24.3314	5.96011	2.00546	0.0190309	cryptochrome && Q7SI68.1 RecName: Full=Putative cryptochrome DASH, mitochondrial; Flags: Precursor && PF03441:FAD binding domain of DNA photolyase|PF00875:DNA photolyase
M419DRAFT_84315	7.44335	25.987	-1.80461	0.019135	hypothetical protein && - && -
-	61.9928	26.2966	1.24583	0.0192356	-
-	28.4213	8.42606	1.75539	0.019523	-
M419DRAFT_135121	35.6324	12.7289	1.47674	0.0195686	putative MFS monocarboxylate transporter && - && PF07690:Major Facilitator Superfamily
M419DRAFT_12938	35.4338	72.2705	-1.02447	0.0198403	hypothetical protein && - && -
M419DRAFT_109480	0	5.78047	-5.15068	0.0198835	FAS1 domain-containing protein && - && PF02469:Fasciclin domain
M419DRAFT_85201	48.0333	20.9054	1.20302	0.0200968	hypothetical protein && - && -
M419DRAFT_68345	64.8419	32.1868	1.01259	0.020275	kinase-like protein && Q54PX0.1 RecName: Full=Probable serine/threonine-protein kinase DDB_G0284251 && PF00069:Protein kinase domain
-	65.1874	30.1402	1.11946	0.0205579	-
M419DRAFT_69337	0	5.85036	-5.16604	0.0206572	RmlC-like cupin && Q7SIC2.1 RecName: Full=Quercetin 2,3-dioxygenase; AltName: Full=2,3QD; AltName: Full=Flavonol 2,4-dioxygenase; AltName: Full=Quercetinase && -
-	13.2229	1.72715	2.95776	0.0208311	-
M419DRAFT_92595	17.9224	3.24461	2.43918	0.0210175	hypothetical protein && - && -
M419DRAFT_92462	34.6377	11.8105	1.55116	0.0210531	WD domain-containing protein && - && PF17107:N-terminal domain on NACHT_NTPase and P-loop NTPases
M419DRAFT_125133	142.768	375.378	-1.39531	0.0213636	hypothetical protein && - && PF11563:Protoglobin
-	17.9026	3.4543	2.39279	0.0213936	-
M419DRAFT_38512	57.6706	27.3248	1.07395	0.0214769	SGNH hydrolase && P41734.1 RecName: Full=Isoamyl acetate-hydrolyzing esterase && PF00657:GDSL-like Lipase/Acylhydrolase
M419DRAFT_128057	66.2536	32.9256	1.01305	0.0216094	hypothetical protein && - && PF13229:Right handed beta helix region
M419DRAFT_70769	16.1792	2.85529	2.51624	0.0216123	hypothetical protein && - && PF02076:Pheromone A receptor
M419DRAFT_131003	60.3092	26.7258	1.17166	0.0217067	hypothetical protein && - && -
M419DRAFT_132046	33.3194	11.7406	1.50305	0.0225265	hypothetical protein && - && -
M419DRAFT_37848	17.2196	2.99508	2.56832	0.0226052	hypothetical protein && - && -
M419DRAFT_113520	12.1627	1.12814	3.43636	0.0226305	oxidoreductase family protein && Q642M9.2 RecName: Full=Trans-1,2-dihydrobenzene-1,2-diol dehydrogenase; AltName: Full=D-xylose 1-dehydrogenase; AltName: Full=D-xylose-NADP dehydrogenase; AltName: Full=Dimeric dihydrodiol dehydrogenase && PF01408:Oxidoreductase family, NAD-binding Rossmann fold
M419DRAFT_75108	6.23026	0	4.90922	0.0227583	hypothetical protein && - && -
M419DRAFT_35746	31.4432	10.3629	1.61379	0.0228328	hypothetical protein && - && -
-	18.121	3.91352	2.20678	0.0231072	-
-	21.9191	5.50088	1.98146	0.0231646	-
M419DRAFT_8766	46.1115	19.8472	1.22165	0.0232124	hypothetical protein && - && -
-	12.7921	1.65725	2.93313	0.0233892	-
M419DRAFT_92851	13.2031	1.58736	3.00431	0.0235895	hypothetical protein && Q9URY9.1 RecName: Full=Uncharacterized hemerythrin-like protein C869.06c && PF01814:Hemerythrin HHE cation binding domain
-	4.40764	18.4395	-2.06651	0.0238819	-
-	23.6821	6.69891	1.8186	0.0247121	-
-	9.24612	27.6044	-1.57696	0.024764	-
