# Supplementary material for: Transmembrane transport process and endoplasmic reticulum function facilitate the role of gene cel1b in cellulase production of Trichoderma reesei
Source: Microb Cell Fact. 2022 May 19;21:90. doi: 10.1186/s12934-022-01809-1 (PMC9118834; doi:10.1186/s12934-022-01809-1)
Supplement: Supplementary file 3 — Additional file 3: Table S2. DEGs involved in carbohydrate metabolic process. [file 12934_2022_1809_MOESM3_ESM.xlsx]

## Sheet: Sheet1
gene_name	OEcel1B FPKM	C30 FPKM	log2FoldChange	pvalue	gene_description
M419DRAFT_121449	20.6067	63577.4	-11.5847	0	hypothetical protein && P19355.2 RecName: Full=Exoglucanase 1; AltName: Full=1,4-beta-cellobiohydrolase; AltName: Full=Exocellobiohydrolase; AltName: Full=Exoglucanase I; Flags: Precursor && PF00734:Fungal cellulose binding domain
M419DRAFT_139633	76.0238	51361.8	-9.39719	0	endoglucanase-4 && O14405.1 RecName: Full=Endoglucanase-4; AltName: Full=Cellulase IV; AltName: Full=Cellulase-61A; Short=Cel61A; AltName: Full=Endo-1,4-beta-glucanase IV; Short=EGIV; AltName: Full=Endoglucanase IV; AltName: Full=Endoglucanase-61A; Flags: Precursor && PF00734:Fungal cellulose binding domain|PF03443:Glycosyl hydrolase family 61
M419DRAFT_111943	312.035	20266.8	-6.02058	0	Xyloglucanase && Q7Z9M8.1 RecName: Full=Xyloglucanase; Short=XG; AltName: Full=Cel74a; Flags: Precursor && PF00734:Fungal cellulose binding domain
M419DRAFT_139631	22.9396	15524.8	-9.40431	0	acetyl xylan esterase && Q99034.1 RecName: Full=Acetylxylan esterase; Flags: Precursor && PF00734:Fungal cellulose binding domain|PF01083:Cutinase
M419DRAFT_136547	33.5179	13575	-8.66319	0	beta-D-glucoside glucohydrolase I && G4NI45.1 RecName: Full=Beta-glucosidase cel3A; AltName: Full=Beta-D-glucoside glucohydrolase cel3A; AltName: Full=Cellobiase cel3A; AltName: Full=Gentiobiase cel3A; Flags: Precursor && PF00933:Glycosyl hydrolase family 3 N terminal domain|PF01915:Glycosyl hydrolase family 3 C-terminal domain|PF14310:Fibronectin type III-like domain
M419DRAFT_90302	276.847	5897.76	-4.41153	0	alpha-glucuronidase && Q99024.1 RecName: Full=Alpha-glucuronidase; AltName: Full=Alpha-glucosiduronase; AltName: Full=GLRI; Flags: Precursor && PF07477:Glycosyl hydrolase family 67 C-terminus|PF07488:Glycosyl hydrolase family 67 middle domain|PF03648:Glycosyl hydrolase family 67 N-terminus
M419DRAFT_127115	5540.06	42285.8	-2.93216	6.67144e-295	beta-glucosidase && Q25BW4.1 RecName: Full=Beta-glucosidase 1B; AltName: Full=Cellobiase 1B && PF00232:Glycosyl hydrolase family 1
M419DRAFT_125268	956.519	9477.87	-3.30845	4.09878e-293	hypothetical protein && A1DFA8.1 RecName: Full=Probable beta-glucosidase I; AltName: Full=Beta-D-glucoside glucohydrolase I; AltName: Full=Cellobiase I; AltName: Full=Gentiobiase I && PF01915:Glycosyl hydrolase family 3 C-terminal domain|PF00933:Glycosyl hydrolase family 3 N terminal domain|PF14310:Fibronectin type III-like domain|PF07691:PA14 domain
M419DRAFT_104220	74.5725	34762.4	-8.86256	1.65597e-288	swollenin && Q8NJ73.1 RecName: Full=Endo-1,4-beta-xylanase 6; Short=Xylanase 6; AltName: Full=1,4-beta-D-xylan xylanohydrolase 6; Flags: Precursor >G4MPQ7.1 RecName: Full=Endo-1,4-beta-xylanase 6; Short=Xylanase 6; AltName: Full=1,4-beta-D-xylan xylanohydrolase 6; Flags: Precursor && PF00734:Fungal cellulose binding domain|PF01357:Pollen allergen
M419DRAFT_125575	7.93375	14316.9	-10.8181	1.13634e-208	hypothetical protein && G0RV93.1 RecName: Full=4-O-methyl-glucuronoyl methylesterase; AltName: Full=Glucuronoyl esterase; Short=GE; Flags: Precursor && PF00734:Fungal cellulose binding domain
M419DRAFT_122377	4.83848	21891.2	-12.1413	2.26192e-164	beta-mannase && Q00012.1 RecName: Full=Mannan endo-1,4-beta-mannosidase A; AltName: Full=Endo-beta-1,4-mannanase A; Flags: Precursor && PF00734:Fungal cellulose binding domain|PF00150:Cellulase (glycosyl hydrolase family 5)
M419DRAFT_23616	4.34808	24060.7	-12.4154	3.09134e-157	xylanase III && G0RA32.1 RecName: Full=Endo-1,4-beta-xylanase 3; Short=Xylanase 3; AltName: Full=1,4-beta-D-xylan xylanohydrolase 3; Flags: Precursor >A0A024SIB3.1 RecName: Full=Endo-1,4-beta-xylanase 3; Short=Xylanase 3; AltName: Full=1,4-beta-D-xylan xylanohydrolase 3; Flags: Precursor && PF00331:Glycosyl hydrolase family 10
M419DRAFT_71638	249.719	2594.82	-3.3764	1.32974e-153	glycoside hydrolase && Q9P4V4.1 RecName: Full=Alpha-galactosidase; AltName: Full=Alpha-D-galactoside galactohydrolase; AltName: Full=MELr; AltName: Full=Melibiase; Flags: Precursor && PF16499:Alpha galactosidase A
M419DRAFT_24672	1000.35	5752.28	-2.52391	3.28909e-149	putative aldose-1-epimerase && P04397.2 RecName: Full=Bifunctional protein GAL10; Includes: RecName: Full=UDP-glucose 4-epimerase; AltName: Full=Galactowaldenase; Includes: RecName: Full=Aldose 1-epimerase; AltName: Full=Galactose mutarotase && PF01263:Aldose 1-epimerase
M419DRAFT_124438	3.52611	35966.7	-13.317	2.82904e-146	endo-beta-1%2C4-glucanase && P22669.1 RecName: Full=Endoglucanase-1; AltName: Full=Cellulase; AltName: Full=Endo-1,4-beta-glucanase; AltName: Full=Endoglucanase I; AltName: Full=FI-CMCase; Flags: Precursor && PF01670:Glycosyl hydrolase family 12
M419DRAFT_72252	279.172	2448.25	-3.13335	2.8971e-144	arabinofuranosidase B && A1CGD1.1 RecName: Full=Probable alpha-L-arabinofuranosidase B; Short=ABF B; Short=Arabinosidase B; Flags: Precursor && PF09206:Alpha-L-arabinofuranosidase B, catalytic|PF05270:Alpha-L-arabinofuranosidase B (ABFB) domain
M419DRAFT_122639	40.04	1194.46	-4.89764	7.97205e-130	hypothetical protein && Q5B6C7.2 RecName: Full=Probable beta-glucosidase H; AltName: Full=Beta-D-glucoside glucohydrolase H; AltName: Full=Cellobiase H; AltName: Full=Gentiobiase H && PF14310:Fibronectin type III-like domain|PF01915:Glycosyl hydrolase family 3 C-terminal domain|PF07691:PA14 domain|PF00933:Glycosyl hydrolase family 3 N terminal domain
M419DRAFT_104546	1876.76	8210.32	-2.12913	5.11215e-129	family 31 glycosyl hydrolase && Q4WRH9.1 RecName: Full=Probable alpha/beta-glucosidase agdC; Flags: Precursor >B0XNL6.1 RecName: Full=Probable alpha/beta-glucosidase agdC; Flags: Precursor && PF13802:Galactose mutarotase-like|PF01055:Glycosyl hydrolases family 31|PF16863:N-terminal barrel of NtMGAM and CtMGAM, maltase-glucoamylase
M419DRAFT_140746	354.92	24576	-6.11317	1.34396e-120	beta-xylosidase && Q4WRB0.1 RecName: Full=Probable exo-1,4-beta-xylosidase xlnD; AltName: Full=1,4-beta-D-xylan xylohydrolase xlnD; AltName: Full=Beta-xylosidase A; AltName: Full=Beta-xylosidase xlnD; AltName: Full=Xylobiase xlnD; Flags: Precursor && PF00933:Glycosyl hydrolase family 3 N terminal domain|PF14310:Fibronectin type III-like domain|PF01915:Glycosyl hydrolase family 3 C-terminal domain
M419DRAFT_25095	3217.15	11378.1	-1.82227	6.92994e-96	hypothetical protein && D0VKF5.1 RecName: Full=Probable beta-glucosidase A; AltName: Full=Beta-D-glucoside glucohydrolase A; AltName: Full=Cellobiase A; AltName: Full=Gentiobiase A; Flags: Precursor && PF01915:Glycosyl hydrolase family 3 C-terminal domain|PF14310:Fibronectin type III-like domain|PF00933:Glycosyl hydrolase family 3 N terminal domain
M419DRAFT_118070	6.6611	1624.46	-7.94138	1.29286e-89	glycoside hydrolase && Q5AUX2.1 RecName: Full=Alpha-L-arabinofuranosidase axhA-2; AltName: Full=Arabinoxylan arabinofuranohydrolase axhA-2; Flags: Precursor && PF03664:Glycosyl hydrolase family 62
M419DRAFT_98500	4463.52	15639.9	-1.80894	5.0299e-89	D-xylulose 5-phosphate/D-fructose 6-phosphate phosphoketolase && Q8DJN6.1 RecName: Full=Probable phosphoketolase && PF03894:D-xylulose 5-phosphate/D-fructose 6-phosphate phosphoketolase|PF09363:XFP C-terminal domain|PF09364:XFP N-terminal domain
M419DRAFT_25940	1.7432	18875.3	-13.3869	7.36281e-76	endo-1%2C4-beta-glucanase V && P43317.1 RecName: Full=Endoglucanase-5; AltName: Full=Cellulase V; AltName: Full=Endo-1,4-beta-glucanase V; Short=EG V; AltName: Full=Endoglucanase V; Flags: Precursor && PF00734:Fungal cellulose binding domain|PF03330:Rare lipoprotein A (RlpA)-like double-psi beta-barrel
M419DRAFT_5304	12.6332	43393.1	-11.7414	4.16002e-71	endoglucanase I precursor && P07981.1 RecName: Full=Endoglucanase EG-1; AltName: Full=Cellulase; AltName: Full=Endo-1,4-beta-glucanase; Flags: Precursor && PF00734:Fungal cellulose binding domain|PF00840:Glycosyl hydrolase family 7
M419DRAFT_122470	47.9281	193622	-11.9789	1.49939e-66	Exoglucanase 2 && P07987.1 RecName: Full=Exoglucanase 2; AltName: Full=1,4-beta-cellobiohydrolase; AltName: Full=Exocellobiohydrolase II; Short=CBHII; AltName: Full=Exoglucanase II; Flags: Precursor && PF01341:Glycosyl hydrolases family 6|PF00734:Fungal cellulose binding domain
M419DRAFT_125125	117.656	413281	-11.7778	9.77323e-64	cellulose 1%2C4-beta-cellobiosidase fungus && P62694.1 RecName: Full=Exoglucanase 1; AltName: Full=1,4-beta-cellobiohydrolase; AltName: Full=Exocellobiohydrolase I; Short=CBHI; AltName: Full=Exoglucanase I; Flags: Precursor >P62695.1 RecName: Full=Exoglucanase 1; AltName: Full=1,4-beta-cellobiohydrolase; AltName: Full=Exocellobiohydrolase I; Short=CBHI; AltName: Full=Exoglucanase I; Flags: Precur…
M419DRAFT_66752	1672.25	5133.63	-1.6185	1.32092e-63	hypothetical protein && Q8J0P4.2 RecName: Full=Probable glycosidase crf1; AltName: Full=Crh-like protein 1; AltName: Allergen=Asp f 9; Flags: Precursor && PF00722:Glycosyl hydrolases family 16
M419DRAFT_77521	160.77	954.511	-2.5698	2.56612e-61	family 43 glycoside hydrolase && P94489.2 RecName: Full=Beta-xylosidase; AltName: Full=1,4-beta-D-xylan xylohydrolase; AltName: Full=Xylan 1,4-beta-xylosidase && PF04616:Glycosyl hydrolases family 43
M419DRAFT_84543	6254.69	1688.7	1.88847	2.70125e-58	SIS domain-containing protein && Q8ZMJ9.2 RecName: Full=Arabinose 5-phosphate isomerase GutQ; Short=API; Short=G-API; AltName: Full=Phosphosugar aldol-ketol isomerase && PF01380:SIS domain
M419DRAFT_12549	178.222	925.3	-2.37537	3.62762e-52	beta-mannosidase A && B8NP78.1 RecName: Full=Beta-mannosidase A; AltName: Full=Mannanase A; Short=Mannase A; Flags: Precursor && PF00703:Glycosyl hydrolases family 2
M419DRAFT_99285	4528.92	1782.88	1.34473	1.19729e-48	chitobiase precursor && D4AUH6.1 RecName: Full=Beta-hexosaminidase ARB_07893; AltName: Full=Beta-GlcNAcase ARB_07893; AltName: Full=Beta-N-acetylhexosaminidase ARB_07893; AltName: Full=N-acetyl-beta-glucosaminidase ARB_07893; Flags: Precursor && PF14845:beta-acetyl hexosaminidase like|PF00728:Glycosyl hydrolase family 20, catalytic domain
M419DRAFT_26187	1018.84	2842.33	-1.48003	2.14682e-48	actin-like ATPase domain-containing protein && A1DEK3.1 RecName: Full=Probable D-xylulose kinase A; Short=Xylulokinase A && PF02782:FGGY family of carbohydrate kinases, C-terminal domain|PF00370:FGGY family of carbohydrate kinases, N-terminal domain
M419DRAFT_91667	3.54597	682.082	-7.59591	1.81078e-45	exopolygalacturonase && Q0CGP0.1 RecName: Full=Probable exopolygalacturonase X; Short=ExoPG; AltName: Full=Galacturan 1,4-alpha-galacturonidase; AltName: Full=Poly(1,4-alpha-D-galacturonide)galacturonohydrolase; Flags: Precursor && PF00295:Glycosyl hydrolases family 28
M419DRAFT_72489	23.0329	95990.3	-12.0229	1.98446e-45	endoglucanase III && P07982.1 RecName: Full=Endoglucanase EG-II; Short=EGLII; AltName: Full=Cellulase; AltName: Full=Endo-1,4-beta-glucanase; Flags: Precursor && PF00150:Cellulase (glycosyl hydrolase family 5)|PF00734:Fungal cellulose binding domain
M419DRAFT_24455	472.09	32.4664	3.87512	2.34148e-44	Exo-beta-D-glucosaminidase && Q4R1C4.1 RecName: Full=Exo-beta-D-glucosaminidase; Flags: Precursor && PF00703:Glycosyl hydrolases family 2
M419DRAFT_112544	4491.43	1755.82	1.35464	3.54892e-44	glucosamine-6-phosphate deaminase && A4FV08.1 RecName: Full=Glucosamine-6-phosphate isomerase 1; AltName: Full=Glucosamine-6-phosphate deaminase 1; Short=GNPDA 1; Short=GlcN6P deaminase 1; AltName: Full=Oscillin && PF01182:Glucosamine-6-phosphate isomerases/6-phosphogluconolactonase
M419DRAFT_25279	3625.94	7829.23	-1.11052	7.16649e-41	Myo-inositol-1-phosphate synthase && Q9LW96.1 RecName: Full=Inositol-3-phosphate synthase; Short=MIP synthase; AltName: Full=Myo-inositol 1-phosphate synthase; Short=IPS; Short=MI-1-P synthase && PF07994:Myo-inositol-1-phosphate synthase|PF01658:Myo-inositol-1-phosphate synthase
M419DRAFT_74305	927.133	2678.12	-1.52994	1.41129e-36	hypothetical protein && G4N7Z0.1 RecName: Full=Beta-glucosidase cel3A; AltName: Full=Beta-D-glucoside glucohydrolase cel3A; AltName: Full=Cellobiase cel3A; AltName: Full=Gentiobiase cel3A; Flags: Precursor && PF00933:Glycosyl hydrolase family 3 N terminal domain|PF14310:Fibronectin type III-like domain|PF01915:Glycosyl hydrolase family 3 C-terminal domain
M419DRAFT_109567	1237.12	2837.73	-1.1976	2.71921e-32	putative beta-glucosidase 1 precursor && Q4WMU3.2 RecName: Full=Probable beta-glucosidase F; AltName: Full=Beta-D-glucoside glucohydrolase F; AltName: Full=Cellobiase F; AltName: Full=Gentiobiase F; Flags: Precursor && PF00933:Glycosyl hydrolase family 3 N terminal domain|PF01915:Glycosyl hydrolase family 3 C-terminal domain|PF14310:Fibronectin type III-like domain
M419DRAFT_137182	792.382	1957.06	-1.30423	3.23994e-32	bifunctional 6-phosphofructo-2-kinase/fructose-2%2C6-bisphosphate 2-phosphatase && P40433.1 RecName: Full=6-phosphofructo-2-kinase 1; Short=6PF-2-K 1; AltName: Full=Phosphofructokinase 2 I && PF00300:Histidine phosphatase superfamily (branch 1)|PF01591:6-phosphofructo-2-kinase
M419DRAFT_67432	254.744	2850.91	-3.48375	8.77133e-32	family 2 glycosyl hydrolase && I2C092.1 RecName: Full=Beta-mannosidase B; AltName: Full=Mannanase B; Short=Mannase B && PF02837:Glycosyl hydrolases family 2, sugar binding domain|PF00703:Glycosyl hydrolases family 2
M419DRAFT_79622	112.008	543.612	-2.27655	9.13131e-29	hypothetical protein && P09805.1 RecName: Full=Killer toxin subunits alpha/beta; AltName: Full=RF2 protein; Contains: RecName: Full=Killer toxin subunit alpha; Contains: RecName: Full=Killer toxin subunit beta; AltName: Full=Endochitinase; Flags: Precursor && PF00704:Glycosyl hydrolases family 18
M419DRAFT_134448	27.0693	1702.23	-5.97195	2.6615e-28	family 31 glycosyl hydrolase && P31434.2 RecName: Full=Alpha-xylosidase && PF13802:Galactose mutarotase-like|PF01055:Glycosyl hydrolases family 31
M419DRAFT_141958	2149.25	985.88	1.12442	1.62012e-26	hexokinase-1 && Q4U3Y2.1 RecName: Full=Hexokinase-1; AltName: Full=Hexokinase I && PF00349:Hexokinase|PF03727:Hexokinase
M419DRAFT_100873	636.61	189.077	1.75075	1.2545e-24	aldolase && P0CJ44.1 RecName: Full=Putative fructose-bisphosphate aldolase; Short=FBP aldolase; Short=FBPA; AltName: Full=Putative fructose-1,6-bisphosphate aldolase && PF01116:Fructose-bisphosphate aldolase class-II
M419DRAFT_139818	455.319	117.506	1.9544	2.25653e-22	myo-inositol oxygenase && Q8L799.1 RecName: Full=Inositol oxygenase 1; AltName: Full=Myo-inositol oxygenase 1; Short=AtMIOX1; Short=MI oxygenase 1 && PF05153:Myo-inositol oxygenase
M419DRAFT_82126	2.66444	188.608	-6.15478	8.86097e-21	glycoside hydrolase family 3 protein && P33363.2 RecName: Full=Periplasmic beta-glucosidase; AltName: Full=Beta-D-glucoside glucohydrolase; AltName: Full=Cellobiase; AltName: Full=Gentiobiase; Flags: Precursor && PF14310:Fibronectin type III-like domain|PF00933:Glycosyl hydrolase family 3 N terminal domain|PF07691:PA14 domain|PF01915:Glycosyl hydrolase family 3 C-terminal domain
M419DRAFT_142027	211.203	639.443	-1.59642	2.06398e-18	glucan 1%2C3-beta-glucosidase && Q8N0N3.1 RecName: Full=Beta-1,3-glucan-binding protein; Short=GBP; Flags: Precursor && PF00722:Glycosyl hydrolases family 16
M419DRAFT_74059	824.102	367.562	1.16218	4.20182e-13	L-serine dehydratase && O86564.1 RecName: Full=L-serine dehydratase; Short=SDH; AltName: Full=L-serine deaminase; Short=L-SD && PF03315:Serine dehydratase beta chain|PF03313:Serine dehydratase alpha chain
M419DRAFT_85666	305.791	651.223	-1.09009	2.48934e-12	aldolase && Q2KVT3.1 RecName: Full=Transaldolase && PF00923:Transaldolase
M419DRAFT_136875	219.786	482.891	-1.13473	3.95835e-10	hypothetical protein && A1C7B5.1 RecName: Full=Probable endo-1,3(4)-beta-glucanase ACLA_073210; AltName: Full=Mixed-linked glucanase ACLA_073210; Flags: Precursor && PF00722:Glycosyl hydrolases family 16
M419DRAFT_94061	532.328	236.759	1.17098	9.15941e-09	hypothetical protein && Q12713.1 RecName: Full=Endochitinase 33; AltName: Full=33 kDa endochitinase; AltName: Full=Chitinase 33; Flags: Precursor && PF00704:Glycosyl hydrolases family 18
M419DRAFT_100583	297.798	112.693	1.39506	7.40583e-08	concanavalin A-like lectin/glucanase && - && PF00722:Glycosyl hydrolases family 16
M419DRAFT_6433	261.881	106.863	1.29164	1.52547e-07	alpha-galactosidase && A7XZT2.1 RecName: Full=Probable alpha-galactosidase B; AltName: Full=Melibiase B; Flags: Precursor && PF16499:Alpha galactosidase A
M419DRAFT_7503	76.5202	208.386	-1.44585	2.18848e-07	hypothetical protein && Q8NJQ5.1 RecName: Full=Endochitinase 37; AltName: Full=37 kDa endochitinase; AltName: Full=Chitinase 37; Flags: Precursor && PF00704:Glycosyl hydrolases family 18
M419DRAFT_103726	2087.54	673.676	1.63175	3.41717e-06	putative endo-1%2C3(4)-beta-glucanase && - && PF00722:Glycosyl hydrolases family 16
M419DRAFT_133383	2.58502	29.3315	-3.48488	0.000253832	endopolygalacturonase && A1D145.1 RecName: Full=Probable endopolygalacturonase NFIA_008150; AltName: Full=Pectinase NFIA_008150; AltName: Full=Polygalacturonase NFIA_008150; Flags: Precursor && PF00295:Glycosyl hydrolases family 28
M419DRAFT_104468	0	6.23969	-5.26453	0.0141204	hypothetical protein && E9F9R9.2 RecName: Full=Endochitinase 2; AltName: Full=Chitinase 2; Flags: Precursor && PF00704:Glycosyl hydrolases family 18|PF00734:Fungal cellulose binding domain
M419DRAFT_93445	30.8733	10.0134	1.6181	0.0182891	concanavalin A-like lectin/glucanase && - && PF00722:Glycosyl hydrolases family 16
M419DRAFT_84246	56.0267	25.8772	1.11469	0.018683	melibiase && Q9P4V4.1 RecName: Full=Alpha-galactosidase; AltName: Full=Alpha-D-galactoside galactohydrolase; AltName: Full=MELr; AltName: Full=Melibiase; Flags: Precursor && PF16499:Alpha galactosidase A
