# Supplementary material for: Transmembrane transport process and endoplasmic reticulum function facilitate the role of gene cel1b in cellulase production of Trichoderma reesei
Source: Microb Cell Fact. 2022 May 19;21:90. doi: 10.1186/s12934-022-01809-1 (PMC9118834; doi:10.1186/s12934-022-01809-1)
Supplement: Supplementary file 4 — Additional file 4: Table S3. DEGs involved in transmembrane transport process. [file 12934_2022_1809_MOESM4_ESM.xlsx]

## Sheet: up
gene_name	OEcel1B FPKM	C30 FPKM	log2FoldChange	pvalue	gene_description	TF_family
Sugar transporters
M419DRAFT_87685	2628.38	859.329	1.61242	1.05149e-50	sugar transporter && P53048.1 RecName: Full=General alpha-glucoside permease; AltName: Full=Maltose permease MAL11; AltName: Full=Maltose transport protein MAL11 && PF00083:Sugar (and other) transporter	Sugar_tr
M419DRAFT_94416	1902.95	629.808	1.59479	7.32448e-43	sugar transporter family protein && P36035.1 RecName: Full=Carboxylic acid transporter protein homolog && PF00083:Sugar (and other) transporter	Sugar_tr
M419DRAFT_7422	487.737	137.672	1.82487	1.42203e-21	MFS general substrate transporter && P25346.1 RecName: Full=Probable metabolite transport protein GIT1 && PF00083:Sugar (and other) transporter	Sugar_tr
M419DRAFT_68277	608.806	273.478	1.15457	3.09169e-12	general substrate transporter && Q12300.1 RecName: Full=High-affinity glucose transporter RGT2 && PF00083:Sugar (and other) transporter	Sugar_tr
M419DRAFT_85254	1129.85	549.082	1.04067	1.60377e-11	general substrate transporter && P15325.2 RecName: Full=Quinate permease; AltName: Full=Quinate transporter && PF00083:Sugar (and other) transporter	Sugar_tr
M419DRAFT_12083	111.537	15.0551	2.88346	1.7505e-10	general substrate transporter && P39932.2 RecName: Full=Sugar transporter STL1 && PF00083:Sugar (and other) transporter	Sugar_tr
M419DRAFT_11734	290.229	137.872	1.07813	4.34288e-06	general substrate transporter && P15325.2 RecName: Full=Quinate permease; AltName: Full=Quinate transporter && PF00083:Sugar (and other) transporter	Sugar_tr
M419DRAFT_74437	191.915	88.5237	1.11819	2.50907e-05	proton myo-inositol cotransporter && Q93Z80.1 RecName: Full=Sugar transporter ERD6-like 10 && PF00083:Sugar (and other) transporter	Sugar_tr
M419DRAFT_78278	51.2418	20.6958	1.30691	0.0140077	MFS general substrate transporter && B8MYS7.1 RecName: Full=MFS glucose transporter mfs1; AltName: Full=Asparasone A synthesis protein mfs1 && PF00083:Sugar (and other) transporter	Sugar_tr
M419DRAFT_109243	10713.6	150292	-3.8102	0	general substrate transporter && P07921.1 RecName: Full=Lactose permease && PF00083:Sugar (and other) transporter	Sugar_tr
M419DRAFT_137795	599.939	41531.2	-6.11221	0	putative MFS transporter && - && PF07690:Major Facilitator Superfamily	MFS_1
M419DRAFT_138519	1142.83	11693	-3.3544	4.61672e-174	general substrate transporter && A2QQV6.1 RecName: Full=Probable quinate permease; AltName: Full=Quinate transporter && PF00083:Sugar (and other) transporter	Sugar_tr
M419DRAFT_127980	34.7906	1350.38	-5.27842	4.42543e-142	putative MFS lactose permease && P07921.1 RecName: Full=Lactose permease && PF00083:Sugar (and other) transporter	Sugar_tr
M419DRAFT_133544	10218	41972.8	-2.03829	1.13564e-139	hypothetical protein && Q9XIH6.1 RecName: Full=Putative polyol transporter 2 && PF00083:Sugar (and other) transporter	Sugar_tr
M419DRAFT_97259	12.3215	1692.03	-7.09984	6.69984e-125	general substrate transporter && P23585.1 RecName: Full=High-affinity glucose transporter HXT2 && PF00083:Sugar (and other) transporter	Sugar_tr
M419DRAFT_101246	592.43	3979.15	-2.74677	3.25456e-92	hypothetical protein && Q8IRI6.4 RecName: Full=Glucose transporter type 1; Flags: Precursor && PF00083:Sugar (and other) transporter	Sugar_tr
M419DRAFT_136712	870.63	3353.71	-1.9457	6.44431e-66	D-xylose-proton symporter && A2QQV6.1 RecName: Full=Probable quinate permease; AltName: Full=Quinate transporter && PF00083:Sugar (and other) transporter	Sugar_tr
M419DRAFT_136619	899.677	3130.07	-1.79815	7.50687e-55	general substrate transporter && P39932.2 RecName: Full=Sugar transporter STL1 && PF00083:Sugar (and other) transporter	Sugar_tr
M419DRAFT_7811	1130.16	2968.9	-1.39314	1.35513e-43	general substrate transporter && A2QQV6.1 RecName: Full=Probable quinate permease; AltName: Full=Quinate transporter && PF00083:Sugar (and other) transporter	Sugar_tr
M419DRAFT_137001	321.718	1125.92	-1.80741	1.11684e-40	putative MFS hexose transporter && P07921.1 RecName: Full=Lactose permease && PF00083:Sugar (and other) transporter	Sugar_tr
M419DRAFT_33630	26.8568	269.025	-3.32311	1.73291e-28	putative xylose permease && P49374.1 RecName: Full=High-affinity glucose transporter && PF00083:Sugar (and other) transporter	Sugar_tr
M419DRAFT_7623	93.6743	438.405	-2.2258	1.38633e-26	hexose transporter-like protein && P32465.1 RecName: Full=Low-affinity glucose transporter HXT1 && PF00083:Sugar (and other) transporter	Sugar_tr
M419DRAFT_77618	123.7	546.527	-2.14055	8.89298e-23	putative sugar transporter && Q8VZR6.1 RecName: Full=Inositol transporter 1 && PF00083:Sugar (and other) transporter	Sugar_tr
M419DRAFT_78577	99.8052	332.55	-1.73441	2.40285e-14	metabolite transport protein && O94342.1 RecName: Full=Probable metabolite transport protein C1271.09 && PF00083:Sugar (and other) transporter	Sugar_tr
M419DRAFT_91594	66.5533	2580.49	-5.27623	6.44057e-11	putative maltose permease && P38156.1 RecName: Full=Maltose permease MAL31; AltName: Full=Maltose transport protein MAL31 && PF00083:Sugar (and other) transporter	Sugar_tr
M419DRAFT_68089	224.486	463.074	-1.04342	2.63852e-08	general substrate transporter && P39932.2 RecName: Full=Sugar transporter STL1 && PF00083:Sugar (and other) transporter	Sugar_tr
M419DRAFT_91714	15.3771	45.5846	-1.56595	0.00450373	major facilitator superfamily transporter sugar && A2QQV6.1 RecName: Full=Probable quinate permease; AltName: Full=Quinate transporter && PF00083:Sugar (and other) transporter	Sugar_tr
Monocarboxylate transporter
M419DRAFT_83244	638.865	163.03	1.96763	2.22195e-24	putative monocarboxylate transporter && - && PF07690:Major Facilitator Superfamily	MFS_1
M419DRAFT_7341	492.343	219.507	1.16378	6.00712e-11	putative MFS monocarboxylate transporter && Q08268.1 RecName: Full=Probable transporter MCH4 && PF07690:Major Facilitator Superfamily	MFS_1
M419DRAFT_90843	202.34	56.267	1.84713	9.29172e-11	major facilitator superfamily transporter && Q6GM59.1 RecName: Full=Monocarboxylate transporter 12; Short=MCT 12; AltName: Full=Solute carrier family 16 member 12 && PF07690:Major Facilitator Superfamily	MFS_1
M419DRAFT_10358	168.882	50.3467	1.7432	1.44453e-08	putative oxalate/formate antiporter && Q6P2X9.1 RecName: Full=Monocarboxylate transporter 12; Short=MCT 12; AltName: Full=Solute carrier family 16 member 12 && PF07690:Major Facilitator Superfamily	MFS_1
M419DRAFT_79517	311.028	131.363	1.2436	4.86333e-08	MFS general substrate transporter && O70461.1 RecName: Full=Monocarboxylate transporter 3; Short=MCT 3; AltName: Full=Solute carrier family 16 member 8 && PF07690:Major Facilitator Superfamily	MFS_1
M419DRAFT_86755	230.166	111.765	1.04046	4.57323e-05	MFS general substrate transporter && Q503M4.1 RecName: Full=Monocarboxylate transporter 12-B; Short=MCT 12-B; AltName: Full=Solute carrier family 16 member 12-B && PF07690:Major Facilitator Superfamily	MFS_1
M419DRAFT_97622	135.146	65.292	1.05055	0.00064028	MFS general substrate transporter && Q5ZJU0.1 RecName: Full=Monocarboxylate transporter 9; Short=MCT 9; AltName: Full=Solute carrier family 16 member 9 && PF07690:Major Facilitator Superfamily	MFS_1
M419DRAFT_135121	35.6324	12.7289	1.47674	0.0195686	putative MFS monocarboxylate transporter && - && PF07690:Major Facilitator Superfamily	MFS_1
M419DRAFT_45579	25.1136	158.249	-2.65371	1.34544e-13	MFS general substrate transporter && Q6GM59.1 RecName: Full=Monocarboxylate transporter 12; Short=MCT 12; AltName: Full=Solute carrier family 16 member 12 && PF07690:Major Facilitator Superfamily	MFS_1
Amino acid transporters
M419DRAFT_6684	233.426	28.2733	3.05091	1.53622e-21	amino acid transporter && P19807.1 RecName: Full=Choline transport protein && PF13520:Amino acid permease	-
M419DRAFT_129563	182.589	70.4434	1.3717	1.32328e-06	hypothetical protein && O74543.1 RecName: Full=Uncharacterized amino-acid permease C777.04 && PF00324:Amino acid permease	AA_permease
M419DRAFT_72410	1154.67	161.683	2.83584	7.51645e-71	GABA permease && P32837.1 RecName: Full=GABA-specific permease; AltName: Full=GABA-specific transport protein && PF13520:Amino acid permease	-
M419DRAFT_12671	201.513	58.663	1.78289	4.29864e-10	amino acid permease && P19807.1 RecName: Full=Choline transport protein && PF13520:Amino acid permease	-
M419DRAFT_100875	284.867	133.05	1.09998	6.86824e-07	amino-acid permease inda1 && P34054.1 RecName: Full=Amino-acid permease inda1 && PF00324:Amino acid permease	AA_permease
M419DRAFT_68445	238.962	107.991	1.14456	6.02166e-06	amino acid transporter && Q9UT18.1 RecName: Full=Thiamine transporter thi9 && PF13520:Amino acid permease	-
M419DRAFT_128876	55.0062	13.7872	1.98434	0.000358678	amino acid transporter && P19807.1 RecName: Full=Choline transport protein && PF13520:Amino acid permease	-
M419DRAFT_67878	1243.46	4582.66	-1.882	5.23937e-89	putative arginine permease && P38090.1 RecName: Full=General amino acid permease AGP2 && PF00324:Amino acid permease	AA_permease
M419DRAFT_8867	875.848	1923.61	-1.13553	1.61958e-24	putative general amino acid permease && P38090.1 RecName: Full=General amino acid permease AGP2 && PF00324:Amino acid permease	AA_permease
Multidrug transporter
M419DRAFT_82104	599.119	179.343	1.74005	2.41204e-21	multidrug resistance protein fnx1 && W7MLD3.1 RecName: Full=Efflux pump FUS6; AltName: Full=Fusarin biosynthesis protein 6 && PF07690:Major Facilitator Superfamily	MFS_1
M419DRAFT_84142	33.5775	9.87363	1.75077	0.0113347	MFS general substrate transporter && P96712.1 RecName: Full=Multidrug resistance protein 3; AltName: Full=Multidrug-efflux transporter 3 && PF07690:Major Facilitator Superfamily	MFS_1
M419DRAFT_131359	4038.33	805.707	2.32504	1.78703e-73	MFS toxin efflux pump && B6HJU0.1 RecName: Full=Efflux pump roqT; AltName: Full=Roquefortine/meleagrin synthesis protein T && PF07690:Major Facilitator Superfamily	MFS_1
M419DRAFT_69625	121.758	47.9807	1.34663	0.000282886	drug resistance protein && Q08902.1 RecName: Full=Drug resistance protein YOR378W && PF07690:Major Facilitator Superfamily	MFS_1
M419DRAFT_5300	357.231	155.193	1.20315	2.45157e-09	putative efflux pump antibiotic resistance protein && W7MLD3.1 RecName: Full=Efflux pump FUS6; AltName: Full=Fusarin biosynthesis protein 6 && PF07690:Major Facilitator Superfamily	MFS_1
M419DRAFT_26906	377.183	3708.71	-3.29643	2.18077e-142	putative MFS multidrug transporter && O59738.1 RecName: Full=Uncharacterized transporter C530.02 && PF07690:Major Facilitator Superfamily	MFS_1
M419DRAFT_90646	319.061	832.583	-1.38277	5.87423e-19	putative MFS multidrug transporter && Q8RWN2.2 RecName: Full=Protein ZINC INDUCED FACILITATOR 1 && PF07690:Major Facilitator Superfamily	MFS_1
M419DRAFT_104814	100.117	250.945	-1.32405	8.54424e-08	MFS general substrate transporter && P40475.1 RecName: Full=Quinidine resistance protein 1 && PF07690:Major Facilitator Superfamily	MFS_1
M419DRAFT_95281	89.6379	2852.34	-4.99135	8.32826e-34	putative aflatoxin efflux pump && B6HJU0.1 RecName: Full=Efflux pump roqT; AltName: Full=Roquefortine/meleagrin synthesis protein T && PF07690:Major Facilitator Superfamily	MFS_1
M419DRAFT_5453	0.430837	13.3279	-4.92417	0.0055807	MFS general substrate transporter && Q0D1P6.1 RecName: Full=Efflux pump terG; AltName: Full=Terrein biosynthesis cluster protein terG && PF07690:Major Facilitator Superfamily	MFS_1
ATPase-coupled transmembrane transporters
M419DRAFT_95059	1598.95	473.757	1.75555	6.19878e-46	hypothetical protein && Q864R9.1 RecName: Full=Multidrug resistance-associated protein 1; AltName: Full=ATP-binding cassette sub-family C member 1; AltName: Full=Leukotriene C(4) transporter; Short=LTC4 transporter && PF00664:ABC transporter transmembrane region|PF00005:ABC transporter	ABC_membrane
M419DRAFT_77141	433.912	138.93	1.64761	1.65589e-14	P-loop containing nucleoside triphosphate hydrolase protein && B2RX12.1 RecName: Full=Canalicular multispecific organic anion transporter 2; AltName: Full=ATP-binding cassette sub-family C member 3; AltName: Full=Multidrug resistance-associated protein 3 && PF00664:ABC transporter transmembrane region|PF00005:ABC transporter	ABC_tran
M419DRAFT_127038	511.223	189.567	1.43216	2.90258e-13	P-loop containing nucleoside triphosphate hydrolase protein && Q864R9.1 RecName: Full=Multidrug resistance-associated protein 1; AltName: Full=ATP-binding cassette sub-family C member 1; AltName: Full=Leukotriene C(4) transporter; Short=LTC4 transporter && PF00664:ABC transporter transmembrane region|PF00005:ABC transporter	ABC_tran
M419DRAFT_126586	1514.97	589.146	1.36324	5.17702e-26	P-loop containing nucleoside triphosphate hydrolase protein && P12866.1 RecName: Full=Alpha-factor-transporting ATPase; AltName: Full=Mating factor A secretion protein STE6; AltName: Full=Multiple drug resistance protein homolog; AltName: Full=P-glycoprotein && PF00664:ABC transporter transmembrane region|PF00005:ABC transporter	ABC_membrane
M419DRAFT_86938	197.284	428.711	-1.11992	9.5945e-10	ABC multidrug transporter && P36619.2 RecName: Full=Leptomycin B resistance protein pmd1 && PF00664:ABC transporter transmembrane region|PF00005:ABC transporter	ABC_membrane
M419DRAFT_25505	2123.4	718.901	1.56229	5.23154e-39	putative ABC bile acid transporter && P32386.2 RecName: Full=ATP-dependent bile acid permease && PF00005:ABC transporter|PF00664:ABC transporter transmembrane region	ABC_tran
M419DRAFT_127668	416.744	112.574	1.88638	9.81711e-20	P-loop containing nucleoside triphosphate hydrolase protein && P32386.2 RecName: Full=ATP-dependent bile acid permease && PF00005:ABC transporter|PF00664:ABC transporter transmembrane region	ABC_tran
Transporters for metal ions
M419DRAFT_98413	4407.17	1596.09	1.46476	8.7224e-49	Sodium/hydrogen exchanger family protein && Q9P7I1.2 RecName: Full=K(+)/H(+) antiporter 1 && PF00999:Sodium/hydrogen exchanger family	Na_H_Exchanger
M419DRAFT_129448	1635.45	656.614	1.316	1.00525e-22	hypothetical protein && - && PF01544:CorA-like Mg2+ transporter protein	-
M419DRAFT_75189	2671.9	1232.32	1.11716	4.34895e-21	hypothetical protein && - && PF00474:Sodium:solute symporter family	-
M419DRAFT_88441	43.8381	12.4095	1.82413	0.00262079	hypothetical protein && Q99385.1 RecName: Full=Vacuolar calcium ion transporter; AltName: Full=High copy number undoes manganese protein 1; AltName: Full=Manganese resistance 1 protein; AltName: Full=Vacuolar Ca(2+)/H(+) exchanger && PF01699:Sodium/calcium exchanger protein	Na_Ca_ex
M419DRAFT_12103	44.0764	16.9919	1.37949	0.0129832	hypothetical protein && - && PF01544:CorA-like Mg2+ transporter protein	-
M419DRAFT_25371	841.536	1955.26	-1.2158	1.02568e-27	calcium/proton exchanger && O59768.1 RecName: Full=Vacuolar calcium ion transporter; AltName: Full=Vacuolar Ca(2+)/H(+) exchanger && PF01699:Sodium/calcium exchanger protein	Na_Ca_ex
M419DRAFT_39199	148.21	313.681	-1.08224	5.47539e-07	hypothetical protein && - && PF01544:CorA-like Mg2+ transporter protein	-
M419DRAFT_12233	1.29251	17.1317	-3.70477	0.00330583	putative MFS siderophore iron transporter && Q870L2.1 RecName: Full=Siderophore iron transporter mirB; AltName: Full=Major facilitator iron-regulated transporter B; AltName: Full=Triacetylfusarinine C permease && PF07690:Major Facilitator Superfamily	MFS_1
M419DRAFT_91910	588.877	2618.92	-2.15195	6.53881e-63	ZIP zinc/iron transport family && P32804.1 RecName: Full=Zinc-regulated transporter 1; AltName: Full=High-affinity zinc transport protein ZRT1 && PF02535:ZIP Zinc transporter	-
M419DRAFT_80461	226.134	616.351	-1.44734	1.32837e-13	membrane zinc transporter && Q12436.1 RecName: Full=Zinc-regulated transporter 2; AltName: Full=Low-affinity zinc transport protein ZRT2 && PF02535:ZIP Zinc transporter	-
M419DRAFT_5737	20.9383	76.7132	-1.86784	0.000129837	cation efflux protein && P20107.2 RecName: Full=Zinc/cadmium resistance protein && PF01545:Cation efflux family	-
M419DRAFT_131826	3798.13	10361	-1.44761	5.81034e-45	iron transporter && Q5Z922.1 RecName: Full=Solute carrier family 40 member 1 && PF06963:Ferroportin1 (FPN1)	-
Others
M419DRAFT_102774	12559.5	2787.84	2.17104	6.87619e-131	MFS general substrate transporter && Q9URX1.1 RecName: Full=UNC93-like protein C922.05c && PF07690:Major Facilitator Superfamily	MFS_1
M419DRAFT_35694	1282.96	39.4148	5.02701	2.78214e-119	MFS general substrate transporter && O59700.1 RecName: Full=Uncharacterized transporter C36.03c && PF07690:Major Facilitator Superfamily	MFS_1
M419DRAFT_39450	1784.53	381.029	2.22448	1.6579e-61	MFS general substrate transporter && - && PF07690:Major Facilitator Superfamily	MFS_1
M419DRAFT_24422	5030.4	1908.82	1.39779	3.35427e-47	MFS general substrate transporter && Q9US44.1 RecName: Full=Uncharacterized transporter C1002.16c && PF07690:Major Facilitator Superfamily	MFS_1
M419DRAFT_135838	14602.1	2526.03	2.53118	1.24934e-28	MFS transporter && P25351.2 RecName: Full=Uncharacterized membrane protein YCR023C && PF07690:Major Facilitator Superfamily	MFS_1
M419DRAFT_126916	2319.15	764.316	1.60116	4.19107e-28	MFS general substrate transporter && - && PF07690:Major Facilitator Superfamily	MFS_1
M419DRAFT_71426	800.415	243.517	1.715	1.48721e-27	putative MFS transporter && Q9HDX4.2 RecName: Full=Uncharacterized transporter mfc1 && PF07690:Major Facilitator Superfamily	MFS_1
M419DRAFT_128837	331.979	54.999	2.5928	9.62739e-25	OPT-domain-containing protein && P40900.2 RecName: Full=Sexual differentiation process protein isp4 && PF03169:OPT oligopeptide transporter protein	OPT
M419DRAFT_52104	352.532	104.817	1.74842	1.34406e-15	MFS general substrate transporter && - && PF07690:Major Facilitator Superfamily	MFS_1
M419DRAFT_87089	764.823	337.781	1.17922	1.75819e-15	MFS general substrate transporter && Q08280.1 RecName: Full=Bypass of stop codon protein 6 && PF07690:Major Facilitator Superfamily	MFS_1
M419DRAFT_106970	200.77	56.9359	1.82022	1.85091e-10	putative C4-dicarboxylate transporter && A3QUP1.1 RecName: Full=Sulfite efflux pump SSU1 && PF03595:Voltage-dependent anion channel	C4dic_mal_tran
M419DRAFT_94932	363.025	159.047	1.18782	1.34212e-08	Xanthine/uracil permease && Q07307.3 RecName: Full=Uric acid-xanthine permease; AltName: Full=UAPA transporter && PF00860:Permease family	-
M419DRAFT_32057	178.837	64.064	1.47617	8.05582e-07	major facilitator superfamily transporter && Q59XM0.1 RecName: Full=MFS antiporter QDR3 && PF07690:Major Facilitator Superfamily	MFS_1
M419DRAFT_106261	198.596	82.4734	1.26125	1.2187e-05	MFS general substrate transporter && Q9US44.1 RecName: Full=Uncharacterized transporter C1002.16c && PF07690:Major Facilitator Superfamily	MFS_1
M419DRAFT_11899	212.071	97.8381	1.11397	1.39814e-05	MFS general substrate transporter && P15365.1 RecName: Full=Allantoate permease && PF07690:Major Facilitator Superfamily	MFS_1
M419DRAFT_130751	229.634	111.306	1.0423	3.2128e-05	MFS general substrate transporter && P25351.2 RecName: Full=Uncharacterized membrane protein YCR023C && PF07690:Major Facilitator Superfamily	MFS_1
M419DRAFT_35634	39.0592	5.64068	2.79564	0.000142231	MFS general substrate transporter && - && PF07690:Major Facilitator Superfamily	MFS_1
M419DRAFT_69284	35.5728	4.51254	2.98271	0.000161615	hypothetical protein && - && PF01554:MatE	MatE
M419DRAFT_96665	188.661	91.9179	1.03392	0.000164343	MFS efflux transporter && - && PF07690:Major Facilitator Superfamily	MFS_1
M419DRAFT_139269	148.216	71.5317	1.05189	0.000387884	MFS general substrate transporter && Q8X4V6.1 RecName: Full=Uncharacterized transporter YgaY && PF07690:Major Facilitator Superfamily	MFS_1
M419DRAFT_95741	98.9436	41.0022	1.2711	0.000602241	MFS general substrate transporter && Q7Z9I0.2 RecName: Full=Uncharacterized MFS-type transporter SPBC409.08 && PF07690:Major Facilitator Superfamily	MFS_1
M419DRAFT_89547	142.847	68.9162	1.05737	0.0008572	MFS transporter && - && PF07690:Major Facilitator Superfamily	MFS_1
M419DRAFT_88479	69.734	30.2101	1.21453	0.0081224	MFS transporter && Q9P6J0.1 RecName: Full=Uncharacterized transporter C1683.12 && PF07690:Major Facilitator Superfamily	MFS_1
M419DRAFT_68084	38.2174	13.4677	1.5046	0.0133784	MFS general substrate transporter && Q3EAQ5.2 RecName: Full=Probable peptide/nitrate transporter At3g43790; AltName: Full=Protein ZINC INDUCED FACILITATOR-LIKE 2 && PF07690:Major Facilitator Superfamily	MFS_1
M419DRAFT_55710	70.7605	31.9471	1.13755	0.0136698	MFS general substrate transporter && O59699.1 RecName: Full=Uncharacterized transporter C36.02c && PF07690:Major Facilitator Superfamily	MFS_1
M419DRAFT_134530	57.2199	26.616	1.1084	0.0186516	MFS general substrate transporter && O32182.1 RecName: Full=Uncharacterized MFS-type transporter YusP && PF07690:Major Facilitator Superfamily	MFS_1
M419DRAFT_69330	519.27	7975.51	-3.93988	1.57495e-219	MFS general substrate transporter && - && PF07690:Major Facilitator Superfamily	MFS_1
M419DRAFT_136711	1871.25	4646.13	-1.31203	1.69941e-47	MFS general substrate transporter && Q9US44.1 RecName: Full=Uncharacterized transporter C1002.16c && PF07690:Major Facilitator Superfamily	MFS_1
M419DRAFT_142901	285.649	913.669	-1.67764	1.1481e-29	membrane transporter && Q9C101.1 RecName: Full=Uncharacterized MFS-type transporter PB1E7.08c && PF07690:Major Facilitator Superfamily	MFS_1
M419DRAFT_93149	621.656	1520.97	-1.29073	4.54022e-27	MFS general substrate transporter && O74923.1 RecName: Full=Uncharacterized transporter C757.13 && PF07690:Major Facilitator Superfamily	MFS_1
M419DRAFT_94181	508.517	1246.59	-1.2933	6.25374e-25	UAA transporter && Q5B5W2.1 RecName: Full=UDP-galactose transporter homolog 1 && PF08449:UAA transporter family	-
M419DRAFT_73367	6.54197	78.0909	-3.5685	5.68967e-10	MFS general substrate transporter && O94491.1 RecName: Full=Uncharacterized transporter C417.10 && PF07690:Major Facilitator Superfamily	MFS_1
M419DRAFT_134731	1.78291	50.0273	-4.8237	9.01814e-08	malic acid transport protein && P50537.1 RecName: Full=Malic acid transport protein; AltName: Full=Malate permease && PF03595:Voltage-dependent anion channel	C4dic_mal_tran
M419DRAFT_126296	0	12.7988	-6.30485	0.000524771	MFS general substrate transporter && Q9US44.1 RecName: Full=Uncharacterized transporter C1002.16c && PF07690:Major Facilitator Superfamily	MFS_1

## Sheet: Sheet4
gene_id	R1b_1	R1b_2	C30_1	C30_2	R1b	C30	log2FoldChange	pvalue	padj	gene_name	gene_chr	gene_start	gene_end	gene_strand	gene_length	gene_biotype	gene_description	tf_family
gene-M419DRAFT_97259	11.718	12.9251	1721.57	1662.49	12.3215	1692.03	-7.09984	6.69984e-125	9.84876e-123	M419DRAFT_97259	KI911143.1	14665	16575	+	1713	protein_coding	general substrate transporter && P23585.1 RecName: Full=High-affinity glucose transporter HXT2 && PF00083:Sugar (and other) transporter	Sugar_tr		glucose
gene-M419DRAFT_137795	518.295	681.583	41547.7	41514.7	599.939	41531.2	-6.11221	0	0	M419DRAFT_137795	KI911150.1	855662	857236	+	1313	protein_coding	putative MFS transporter && - && PF07690:Major Facilitator Superfamily	MFS_1	The putative β‑glucosidase BGL3I regulates cellulase induction in Trichoderma reesei	lactose	TRIRE2_79202
gene-M419DRAFT_127980	34.2525	35.3286	1307.05	1393.7	34.7906	1350.38	-5.27842	4.42543e-142	8.01556e-140	M419DRAFT_127980	KI911141.1	1831841	1833598	-	1512	protein_coding	putative MFS lactose permease && P07921.1 RecName: Full=Lactose permease && PF00083:Sugar (and other) transporter	Sugar_tr		lactose
gene-M419DRAFT_91594	28.8443	104.262	2502.69	2658.3	66.5533	2580.49	-5.27623	6.44057e-11	5.13979e-10	M419DRAFT_91594	KI911171.1	41674	43456	+	1614	protein_coding	putative maltose permease && P38156.1 RecName: Full=Maltose permease MAL31; AltName: Full=Maltose transport protein MAL31 && PF00083:Sugar (and other) transporter	Sugar_tr	Characterization of a novel sugar transporter involved in sugarcane bagasse degradation in Trichoderma reesei	cellobiose, xylose, and mannose,
gene-M419DRAFT_109243	9601.53	11825.6	148422	152162	10713.6	150292	-3.8102	0	0	M419DRAFT_109243	KI911143.1	1351556	1353881	+	1974	protein_coding	general substrate transporter && P07921.1 RecName: Full=Lactose permease && PF00083:Sugar (and other) transporter	Sugar_tr	Crt1	lactose	TRIRE2_3405
gene-M419DRAFT_138519	969.888	1315.77	11962.3	11423.7	1142.83	11693	-3.3544	4.61672e-174	1.33793e-171	M419DRAFT_138519	KI911157.1	569289	571762	-	2005	protein_coding	general substrate transporter && A2QQV6.1 RecName: Full=Probable quinate permease; AltName: Full=Quinate transporter && PF00083:Sugar (and other) transporter	Sugar_tr	Identification and functional characterization of novel xylose transporters from the cell factories Aspergillus niger and Trichoderma reesei和A novel major facilitator transporter TrSTR1 is essential for pentose utilization and involved in xylanase induction in Trichoderma reesei	xylose，L-arabinose	str1，TRIRE2_50894
gene-M419DRAFT_33630	26.1401	27.5735	285.131	252.919	26.8568	269.025	-3.32311	1.73291e-28	4.26624e-27	M419DRAFT_33630	KI911141.1	1826017	1828000	-	1545	protein_coding	putative xylose permease && P49374.1 RecName: Full=High-affinity glucose transporter && PF00083:Sugar (and other) transporter	Sugar_tr	Xylose transport studies with xylose-utilizing Saccharomyces cerevisiae strains expressing heterologous and homologous permeases	xylose	xlt1
gene-M419DRAFT_101246	490.352	694.509	4084.09	3874.21	592.43	3979.15	-2.74677	3.25456e-92	3.43865e-90	M419DRAFT_101246	KI911152.1	698570	700828	-	2014	protein_coding	hypothetical protein && Q8IRI6.4 RecName: Full=Glucose transporter type 1; Flags: Precursor && PF00083:Sugar (and other) transporter	Sugar_tr		glucose
gene-M419DRAFT_7623	86.5328	100.816	431.291	445.519	93.6743	438.405	-2.2258	1.38633e-26	3.13174e-25	M419DRAFT_7623	KI911144.1	420974	422808	+	1620	protein_coding	hexose transporter-like protein && P32465.1 RecName: Full=Low-affinity glucose transporter HXT1 && PF00083:Sugar (and other) transporter	Sugar_tr		glucose
gene-M419DRAFT_77618	100.053	147.346	615.788	477.266	123.7	546.527	-2.14055	8.89298e-23	1.7116e-21	M419DRAFT_77618	KI911145.1	967058	968978	-	1644	protein_coding	putative sugar transporter && Q8VZR6.1 RecName: Full=Inositol transporter 1 && PF00083:Sugar (and other) transporter	Sugar_tr
gene-M419DRAFT_133544	9990.03	10446.1	43502.9	40442.7	10218	41972.8	-2.03829	1.13564e-139	2.02084e-137	M419DRAFT_133544	KI911163.1	32754	34793	-	1857	protein_coding	hypothetical protein && Q9XIH6.1 RecName: Full=Putative polyol transporter 2 && PF00083:Sugar (and other) transporter	Sugar_tr
gene-M419DRAFT_136712	934.734	806.526	3548.57	3158.84	870.63	3353.71	-1.9457	6.44431e-66	4.44657e-64	M419DRAFT_136712	KI911144.1	137460	139354	-	1710	protein_coding	D-xylose-proton symporter && A2QQV6.1 RecName: Full=Probable quinate permease; AltName: Full=Quinate transporter && PF00083:Sugar (and other) transporter	Sugar_tr
gene-M419DRAFT_137001	327.202	316.234	1123.75	1128.08	321.718	1125.92	-1.80741	1.11684e-40	4.04575e-39	M419DRAFT_137001	KI911145.1	970813	972631	-	1748	protein_coding	putative MFS hexose transporter && P07921.1 RecName: Full=Lactose permease && PF00083:Sugar (and other) transporter	Sugar_tr	The putative β‑glucosidase BGL3I regulates cellulase induction in Trichoderma reesei	lactose	TRIRE2_77517
gene-M419DRAFT_136619	884.257	915.097	3415.59	2844.55	899.677	3130.07	-1.79815	7.50687e-55	3.96574e-53	M419DRAFT_136619	KI911143.1	751798	753482	+	1623	protein_coding	general substrate transporter && P39932.2 RecName: Full=Sugar transporter STL1 && PF00083:Sugar (and other) transporter	Sugar_tr
gene-M419DRAFT_78577	91.0397	108.571	358.211	306.889	99.8052	332.55	-1.73441	2.40285e-14	2.5818e-13	M419DRAFT_78577	KI911145.1	83266	85002	-	1572	protein_coding	metabolite transport protein && O94342.1 RecName: Full=Probable metabolite transport protein C1271.09 && PF00083:Sugar (and other) transporter	Sugar_tr
gene-M419DRAFT_91714	13.5207	17.2335	46.7232	44.446	15.3771	45.5846	-1.56595	0.00450373	0.011171	M419DRAFT_91714	KI911172.1	78327	80187	-	1518	protein_coding	major facilitator superfamily transporter sugar && A2QQV6.1 RecName: Full=Probable quinate permease; AltName: Full=Quinate transporter && PF00083:Sugar (and other) transporter	Sugar_tr
gene-M419DRAFT_7811	1098.79	1161.54	3020.24	2917.56	1130.16	2968.9	-1.39314	1.35513e-43	5.32757e-42	M419DRAFT_7811	KI911144.1	1047669	1050084	-	1596	protein_coding	general substrate transporter && A2QQV6.1 RecName: Full=Probable quinate permease; AltName: Full=Quinate transporter && PF00083:Sugar (and other) transporter	Sugar_tr
gene-M419DRAFT_68089	196.501	252.47	473.222	452.926	224.486	463.074	-1.04342	2.63852e-08	1.58828e-07	M419DRAFT_68089	KI911139.1	2980203	2981959	+	1638	protein_coding	general substrate transporter && P39932.2 RecName: Full=Sugar transporter STL1 && PF00083:Sugar (and other) transporter	Sugar_tr
gene-M419DRAFT_85254	967.184	1292.51	523.54	574.624	1129.85	549.082	1.04067	1.60377e-11	1.3522e-10	M419DRAFT_85254	KI911155.1	460454	462286	-	1668	protein_coding	general substrate transporter && P15325.2 RecName: Full=Quinate permease; AltName: Full=Quinate transporter && PF00083:Sugar (and other) transporter	Sugar_tr
gene-M419DRAFT_11734	266.809	313.649	159.338	116.406	290.229	137.872	1.07813	4.34288e-06	1.94052e-05	M419DRAFT_11734	KI911162.1	15749	17842	-	1581	protein_coding	general substrate transporter && P15325.2 RecName: Full=Quinate permease; AltName: Full=Quinate transporter && PF00083:Sugar (and other) transporter	Sugar_tr
gene-M419DRAFT_74437	184.783	199.046	93.4464	83.6009	191.915	88.5237	1.11819	2.50907e-05	9.93512e-05	M419DRAFT_74437	KI911142.1	124856	126950	+	1809	protein_coding	proton myo-inositol cotransporter && Q93Z80.1 RecName: Full=Sugar transporter ERD6-like 10 && PF00083:Sugar (and other) transporter	Sugar_tr
gene-M419DRAFT_68277	568.773	648.84	270.755	276.2	608.806	273.478	1.15457	3.09169e-12	2.79243e-11	M419DRAFT_68277	KI911139.1	164191	166273	-	1701	protein_coding	general substrate transporter && Q12300.1 RecName: Full=High-affinity glucose transporter RGT2 && PF00083:Sugar (and other) transporter	Sugar_tr		glucose
gene-M419DRAFT_78278	37.8581	64.6255	19.1685	22.223	51.2418	20.6958	1.30691	0.0140077	0.0304175	M419DRAFT_78278	KI911145.1	949259	951355	+	1542	protein_coding	MFS general substrate transporter && B8MYS7.1 RecName: Full=MFS glucose transporter mfs1; AltName: Full=Asparasone A synthesis protein mfs1 && PF00083:Sugar (and other) transporter	Sugar_tr		glucose
gene-M419DRAFT_94416	1973.13	1832.78	619.382	640.234	1902.95	629.808	1.59479	7.32448e-43	2.8141e-41	M419DRAFT_94416	KI911139.1	1896075	1897958	-	1562	protein_coding	sugar transporter family protein && P36035.1 RecName: Full=Carboxylic acid transporter protein homolog && PF00083:Sugar (and other) transporter	Sugar_tr
gene-M419DRAFT_87685	2535.59	2721.16	835.028	883.629	2628.38	859.329	1.61242	1.05149e-50	4.98379e-49	M419DRAFT_87685	KI911159.1	58192	60226	-	1704	protein_coding	sugar transporter && P53048.1 RecName: Full=General alpha-glucoside permease; AltName: Full=Maltose permease MAL11; AltName: Full=Maltose transport protein MAL11 && PF00083:Sugar (and other) transporter	Sugar_tr		Maltose
gene-M419DRAFT_7422	490.352	485.122	137.774	137.571	487.737	137.672	1.82487	1.42203e-21	2.55285e-20	M419DRAFT_7422	KI911143.1	1184477	1186210	-	1509	protein_coding	MFS general substrate transporter && P25346.1 RecName: Full=Probable metabolite transport protein GIT1 && PF00083:Sugar (and other) transporter	Sugar_tr
gene-M419DRAFT_12083	95.5466	127.528	13.1783	16.9318	111.537	15.0551	2.88346	1.7505e-10	1.33901e-09	M419DRAFT_12083	KI911164.1	376533	378318	-	1533	protein_coding	general substrate transporter && P39932.2 RecName: Full=Sugar transporter STL1 && PF00083:Sugar (and other) transporter	Sugar_tr
Sugar transporters
