# Supplementary material for: Transmembrane transport process and endoplasmic reticulum function facilitate the role of gene cel1b in cellulase production of Trichoderma reesei
Source: Microb Cell Fact. 2022 May 19;21:90. doi: 10.1186/s12934-022-01809-1 (PMC9118834; doi:10.1186/s12934-022-01809-1)
Supplement: Supplementary file 5 — Additional file 5: Table S4. DEGs related to protein translocation across ER. [file 12934_2022_1809_MOESM5_ESM.xlsx]

## Sheet: Sheet2
Protein processing in ER
gene_name	OEcel1B FPKM	C30 FPKM	log2FoldChange	pvalue	gene_description	name
M419DRAFT_23456	1575.98	4057.29	-1.36441	3.38086e-41	Pre protein translocase Sec Sec61-beta subunit && Q9HFC7.1 RecName: Full=Protein transport protein Sec61 subunit beta && PF03911:Sec61beta family	SEC61β
M419DRAFT_83428	1272.94	3196.07	-1.32848	1.84605e-38	protein translocase SEC6 && Q9C2D4.2 RecName: Full=Probable protein transport protein Sec61 subunit gamma && -	SEC61γ
M419DRAFT_140956	3677.36	8244.76	-1.16464	2.57334e-40	protein transport protein SEC61 alpha subunit && Q870W0.1 RecName: Full=Protein transport protein SEC61 subunit alpha && PF00344:SecY translocase|PF10559:Plug domain of Sec61p	SEC61α
M419DRAFT_90481	1430.04	3520.06	-1.29961	1.91369e-41	translocation protein && Q99161.2 RecName: Full=Translocation protein SEC62 && PF03839:Translocation protein Sec62	Sec62
M419DRAFT_111204	2922.53	6200.54	-1.08501	4.65465e-29	Pre protein translocase subunit && Q9HGN7.1 RecName: Full=Translocation protein sec63 && PF02889:Sec63 Brl domain|PF00226:DnaJ domain	Sec63
M419DRAFT_142450	1182.2	2514.75	-1.08861	6.25609e-26	Dolichyl-diphosphooligosaccharide-protein glycosyltransferase 48kDa subunit && Q6ZLK0.1 RecName: Full=Dolichyl-diphosphooligosaccharide--protein glycosyltransferase 48 kDa subunit; Short=Oligosaccharyl transferase 48 kDa subunit; Flags: Precursor && PF03345:Oligosaccharyltransferase 48 kDa subunit beta	OSTs
M419DRAFT_24294	580.085	1241.38	-1.09775	5.01013e-19	defender against death DAD protein && P46967.1 RecName: Full=Dolichyl-diphosphooligosaccharide--protein glycosyltransferase subunit dad1; Short=Oligosaccharyl transferase subunit dad1; AltName: Full=Defender against cell death 1; Short=DAD-1 && PF02109:DAD family	OSTs
M419DRAFT_137683	257.883	673.586	-1.38585	6.3439e-17	hypothetical protein && Q5A360.1 RecName: Full=Nucleotide exchange factor SIL1; Flags: Precursor && PF16782:Nucleotide exchange factor SIL1	NEF
M419DRAFT_99698	1046.47	2234.25	-1.09382	6.3173e-24	heat shock protein 70-like protein && Q7ZUW2.1 RecName: Full=Hypoxia up-regulated protein 1; Flags: Precursor && PF00012:Hsp70 protein	NEF
M419DRAFT_25648	9857.14	33692.5	-1.77312	3.69044e-94	heat shock protein 70 && P78695.3 RecName: Full=78 kDa glucose-regulated protein homolog; Short=GRP-78; AltName: Full=Immunoglobulin heavy chain-binding protein homolog; Short=BiP; Flags: Precursor && PF00012:Hsp70 protein	BiP
M419DRAFT_103637	879.455	2336.13	-1.40921	9.75144e-40	DnaJ-domain-containing protein && P25303.2 RecName: Full=DnaJ-related protein SCJ1; Short=J protein SCJ1; Flags: Precursor && PF01556:DnaJ C terminal domain|PF00226:DnaJ domain|PF00684:DnaJ central domain	Hsp40
M419DRAFT_135283	3460.99	10701.6	-1.62843	4.23999e-81	calreticulin && Q6Q487.2 RecName: Full=Calnexin homolog; Flags: Precursor && PF00262:Calreticulin family	CNX
M419DRAFT_83445	1052.93	2232.45	-1.08399	1.30856e-23	seven-hairpin glycosidase && Q9UKM7.2 RecName: Full=Endoplasmic reticulum mannosyl-oligosaccharide 1,2-alpha-mannosidase; AltName: Full=ER alpha-1,2-mannosidase; AltName: Full=ER mannosidase 1; Short=ERMan1; AltName: Full=Man9GlcNAc2-specific-processing alpha-mannosidase; AltName: Full=Mannosidase alpha class 1B member 1 && PF01532:Glycosyl hydrolase family 47	ERManI
M419DRAFT_101105	1169.14	2972.36	-1.34562	5.90032e-36	family 47 glycosyl hydrolase && Q8H116.1 RecName: Full=Mannosyl-oligosaccharide 1,2-alpha-mannosidase MNS2; Short=AtMANIa; AltName: Full=Alpha-mannosidase IA && PF01532:Glycosyl hydrolase family 47	ERManI
M419DRAFT_111778	9035.08	30801.4	-1.76935	1.60823e-114	protein disulfide isomerase && P55059.1 RecName: Full=Protein disulfide-isomerase; Short=PDI; Flags: Precursor && PF00085:Thioredoxin|PF13848:Thioredoxin-like domain	PDI
M419DRAFT_13103	441.09	942.262	-1.09459	7.85907e-16	DER1-domain-containing protein && Q9D8K3.1 RecName: Full=Derlin-3; AltName: Full=Degradation in endoplasmic reticulum protein 3; AltName: Full=Der1-like protein 3; AltName: Full=Protein IZP6 && PF04511:Der1-like family	Derlin
M419DRAFT_139361	888.342	1977.17	-1.15441	7.26194e-27	putative lectin family integral membrane protein && - && PF03388:Legume-like lectin family	ERGIC53
M419DRAFT_11480	769.874	1848.23	-1.26359	2.72081e-28	endoplasmic oxidoreductin && Q7SEY9.1 RecName: Full=Endoplasmic reticulum oxidoreductin-1; Flags: Precursor && PF04137:Endoplasmic Reticulum Oxidoreductin 1 (ERO1)
M419DRAFT_116265	776.187	1591.75	-1.03652	7.36409e-18	microsomal signal peptidase 12 kDa subunit && Q9D958.3 RecName: Full=Signal peptidase complex subunit 1; AltName: Full=Microsomal signal peptidase 12 kDa subunit; Short=SPase 12 kDa subunit && PF06645:Microsomal signal peptidase 12 kDa subunit (SPC12)	SPCS1
